# Supplementary material for: 2-Hydr­oxy-N′-(2-hydr­oxy-4-methoxy­benzyl­idene)-3-methyl­benzohydrazide monohydrate
Source: Acta Crystallogr Sect E Struct Rep Online. 2010 May 15;66(Pt 6):o1340. doi: 10.1107/S1600536810016855 (PMC2979542; doi:10.1107/S1600536810016855)
Supplement: Supplementary file 2 [file e-66-o1340-Isup2.hkl]

# 
# h,k,l, Fc-squared, Fo-squared, sigma(Fo-squared) and status flag 
# 
data_I
_shelx_title ' I         P21/c' 
_shelx_refln_list_code          4 
_shelx_F_calc_maximum      297.23 
_exptl_crystal_F_000       672.00 
_reflns_d_resolution_high  0.7828 
 
loop_ 
 _symmetry_equiv_pos_as_xyz 
 'x, y, z' 
 '-x, y+1/2, -z+1/2' 
 '-x, -y, -z' 
 'x, -y-1/2, z-1/2' 
 
_cell_length_a     4.4880 
_cell_length_b    13.4940 
_cell_length_c    26.0890 
_cell_angle_alpha  90.000 
_cell_angle_beta   91.630 
_cell_angle_gamma  90.000 
 
_shelx_F_squared_multiplier     1.000 
 
loop_ 
 _refln_index_h 
 _refln_index_k 
 _refln_index_l 
 _refln_F_squared_calc 
 _refln_F_squared_meas 
 _refln_F_squared_sigma 
 _refln_observed_status 
   1   0   0        9.96        7.11      2.13 o 
   2   0   0       33.89       50.43      7.81 o 
   3   0   0     1992.52     2063.50     50.61 o 
   4   0   0       35.64       32.79      7.68 o 
   5   0   0        1.32       -0.71      7.81 o 
   1   1   0       34.71       66.20     26.49 o 
   2   1   0       83.62       82.62     14.62 o 
   3   1   0      180.57      177.12      8.81 o 
   4   1   0        1.22       10.74      4.87 o 
   5   1   0        0.83        1.42      8.52 o 
   0   2   0    33411.67    32182.49   8578.15 o 
   1   2   0      266.88      271.96      5.45 o 
   2   2   0      359.00      354.72     25.13 o 
   3   2   0      190.83      188.93      8.98 o 
   4   2   0        0.03        0.36      4.52 o 
   5   2   0        2.47        3.18      5.63 o 
   1   3   0      629.06      711.83     47.33 o 
   2   3   0        0.31       -0.36      1.54 o 
   3   3   0      244.83      250.43     16.83 o 
   4   3   0        0.26        0.38      4.25 o 
   5   3   0        6.98        4.04      6.98 o 
   0   4   0       74.17       49.25     26.73 o 
   1   4   0     1119.92     1287.86    125.93 o 
   2   4   0      114.05      105.61      7.14 o 
   3   4   0       56.02       55.60      6.74 o 
   4   4   0        3.34        3.07      4.76 o 
   5   4   0        5.69        9.23      9.94 o 
   1   5   0      126.51      174.43     26.77 o 
   2   5   0       94.99       95.59     10.86 o 
   3   5   0       16.68       20.11      4.64 o 
   4   5   0       42.93       54.12     10.79 o 
   5   5   0        0.08        0.00      9.94 o 
   0   6   0      181.80      163.48     44.87 o 
   1   6   0       37.99       81.92     10.89 o 
   2   6   0        3.44       -0.71      4.97 o 
   3   6   0       10.28        7.71      3.82 o 
   4   6   0       14.55       24.85     12.07 o 
   5   6   0        2.35        5.34      7.27 o 
   1   7   0       50.08      105.70     12.92 o 
   2   7   0        7.32       10.30      3.16 o 
   3   7   0       17.28       22.73      9.94 o 
   4   7   0        0.63       15.98      7.34 o 
   5   7   0        6.11        5.33      8.04 o 
   0   8   0       13.28       41.26      6.75 o 
   1   8   0      171.94      190.97     13.30 o 
   2   8   0        5.46        8.58      3.48 o 
   3   8   0       22.24       14.60      6.65 o 
   4   8   0        7.23       30.54      9.54 o 
   5   8   0        0.01       -1.52      6.82 o 
   1   9   0      352.02      406.45     37.73 o 
   2   9   0        6.93        8.42      3.51 o 
   3   9   0        5.80        2.49      5.02 o 
   4   9   0       16.84       17.33      8.69 o 
   0  10   0      227.31      228.04     10.39 o 
   1  10   0       58.20       70.73      6.84 o 
   2  10   0       15.48       29.78      6.87 o 
   3  10   0        1.51        0.61      5.25 o 
   4  10   0        0.09        5.56      6.98 o 
   1  11   0        2.24       16.86      9.12 o 
   2  11   0       17.80       18.88      5.19 o 
   3  11   0       11.29        9.18      6.30 o 
   4  11   0        0.78        4.56      7.77 o 
   0  12   0      145.00      138.06     12.45 o 
   1  12   0       20.99       29.31      9.84 o 
   2  12   0      143.43      155.69     16.10 o 
   3  12   0        0.49       -2.84      5.52 o 
   4  12   0        0.93        2.13      7.53 o 
   1  13   0        5.31        8.57      5.57 o 
   2  13   0        8.69       13.26      5.35 o 
   3  13   0        9.93       10.90      7.99 o 
   0  14   0       44.97       39.06     14.92 o 
   1  14   0      105.92       85.57     13.14 o 
   2  14   0      109.79      110.71     12.56 o 
   3  14   0       14.49       15.81      9.50 o 
   1  15   0        0.81        2.84      7.27 o 
   2  15   0        0.24        1.39      7.27 o 
   0  16   0      122.20      135.67     25.57 o 
   1  16   0        2.03        0.00      8.04 o 
   2  16   0        0.04       -0.06      8.18 o 
  -5   1   1        3.34        3.55      8.52 o 
  -4   1   1       51.74       59.88      7.65 o 
  -3   1   1       56.29       69.13      6.40 o 
  -2   1   1      323.02      296.99     13.54 o 
  -1   1   1     4753.99     4379.13     83.98 o 
   0   1   1      125.46      123.53      6.50 o 
   1   1   1     1316.38     1233.06    103.02 o 
   2   1   1       34.75       32.17      4.76 o 
   3   1   1        4.86       19.89      4.05 o 
   4   1   1       13.71       16.99      4.30 o 
   5   1   1       10.82        9.94      9.23 o 
  -5   2   1        0.14        0.71      8.52 o 
  -4   2   1        7.34       13.85      6.03 o 
  -3   2   1       52.09       49.25      6.08 o 
  -2   2   1        0.34        2.78      1.97 o 
  -1   2   1      800.06      816.10     15.79 o 
   0   2   1     3931.27     4303.98    208.42 o 
   1   2   1      312.01      273.48     15.40 o 
   2   2   1       56.62       55.26      9.49 o 
   3   2   1      155.14      171.37     13.12 o 
   4   2   1        0.05        0.41      3.31 o 
   5   2   1       25.28       25.57     13.14 o 
  -5   3   1        0.02       -5.69      8.52 o 
  -4   3   1        5.54        7.11      5.11 o 
  -3   3   1       35.93       38.23      6.00 o 
  -2   3   1        1.49        4.05      2.06 o 
  -1   3   1      443.39      498.00     12.22 o 
   0   3   1     1306.13     1061.78    143.03 o 
   1   3   1     2195.84     2114.67    126.74 o 
   2   3   1      107.47       88.59     17.68 o 
   3   3   1       65.73       79.22      6.87 o 
   4   3   1        7.61        6.40      5.52 o 
   5   3   1       24.26       37.67     10.40 o 
  -5   4   1        0.40        1.78      6.52 o 
  -4   4   1       22.92       16.17      6.65 o 
  -3   4   1       12.82       11.45      4.67 o 
  -2   4   1       21.54       21.64      4.94 o 
  -1   4   1     2218.52     2556.46    304.89 o 
   0   4   1      423.98      377.38     23.22 o 
   1   4   1      724.51      819.34     92.52 o 
   2   4   1      197.58      191.27     14.42 o 
   3   4   1        3.03        3.90      2.45 o 
   4   4   1       22.70       23.26      7.99 o 
   5   4   1       39.79       55.50     12.52 o 
  -5   5   1        8.67        4.11      6.98 o 
  -4   5   1       87.62       98.02     18.47 o 
  -3   5   1      107.46      118.18     14.67 o 
  -2   5   1        3.14        2.96      2.66 o 
  -1   5   1     2047.06     2400.73    264.44 o 
   0   5   1      187.63      155.24     16.15 o 
   1   5   1       82.01       89.50      9.94 o 
   2   5   1     1035.12     1058.27     54.47 o 
   3   5   1       26.60       25.06      5.18 o 
   4   5   1       72.26       74.25     11.73 o 
   5   5   1       36.08       49.63     20.25 o 
  -5   6   1        5.26        5.29      7.27 o 
  -4   6   1      146.39      133.30     20.60 o 
  -3   6   1       48.82       57.76     16.34 o 
  -2   6   1      502.31      463.37     41.02 o 
  -1   6   1      361.95      497.99     47.31 o 
   0   6   1       71.54       56.97      6.33 o 
   1   6   1      365.19      431.96     44.83 o 
   2   6   1     1036.26     1131.40     60.51 o 
   3   6   1       14.46        9.13      5.69 o 
   4   6   1       51.70       42.40     10.21 o 
   5   6   1       14.15       15.63     12.07 o 
  -5   7   1        5.27        5.33      7.53 o 
  -4   7   1      128.16      119.89     15.04 o 
  -3   7   1        2.35        6.01      3.76 o 
  -2   7   1       42.33       41.43      5.23 o 
  -1   7   1     1535.88     1905.91    203.06 o 
   0   7   1      715.47      603.73     68.54 o 
   1   7   1      116.13      136.05     15.28 o 
   2   7   1      193.38      212.10     15.48 o 
   3   7   1        6.55        7.34      5.25 o 
   4   7   1      161.82      147.04     23.44 o 
   5   7   1       12.90        4.87      7.27 o 
  -5   8   1        1.28       -3.85      6.98 o 
  -4   8   1      169.19      177.96     18.08 o 
  -3   8   1        6.27        5.01      4.05 o 
  -2   8   1      159.27      143.69     18.97 o 
  -1   8   1      537.75      665.28     58.21 o 
   0   8   1     1339.04     1303.36     33.79 o 
   1   8   1      253.42      311.80     30.33 o 
   2   8   1        3.41        5.59      2.99 o 
   3   8   1       27.49       19.18      9.94 o 
   4   8   1      144.16      138.34     16.82 o 
   5   8   1        0.71       -0.03      7.27 o 
  -4   9   1        7.92        3.55      6.03 o 
  -3   9   1        1.67        1.42      5.02 o 
  -2   9   1       78.32       83.56     13.54 o 
  -1   9   1       32.32       41.46      5.10 o 
   0   9   1      178.29      142.11     19.79 o 
   1   9   1      130.98      171.39     13.37 o 
   2   9   1        0.00        3.68      2.88 o 
   3   9   1       45.04       38.44     14.56 o 
   4   9   1       35.37       29.78      9.79 o 
  -4  10   1       24.84        9.33      7.48 o 
  -3  10   1       11.88        5.62      5.63 o 
  -2  10   1      351.98      354.68     35.39 o 
  -1  10   1      248.49      260.71     17.73 o 
   0  10   1      143.55      130.03     11.00 o 
   1  10   1      376.77      376.19     30.80 o 
   2  10   1       23.24       25.70      5.39 o 
   3  10   1        1.22        0.36      4.95 o 
   4  10   1       16.64       12.20      8.18 o 
  -4  11   1        4.08        3.84      7.27 o 
  -3  11   1        4.62       -0.43      5.76 o 
  -2  11   1       26.89       34.33      6.26 o 
  -1  11   1      462.77      314.08    109.47 o 
   0  11   1       34.25       29.11      4.86 o 
   1  11   1       17.87       21.59      5.74 o 
   2  11   1        2.16        9.28      4.22 o 
   3  11   1        5.81        4.87      6.47 o 
   4  11   1        2.79       -1.42      7.03 o 
  -4  12   1        2.13        1.18      7.48 o 
  -3  12   1        0.34        0.91      6.27 o 
  -2  12   1      287.22      284.30     24.92 o 
  -1  12   1      397.53      409.97     37.53 o 
   0  12   1        9.53       11.96      5.18 o 
   1  12   1      297.68      256.29     41.84 o 
   2  12   1        9.72       18.56      5.60 o 
   3  12   1        4.98       -0.37      6.15 o 
   4  12   1        0.09        5.88      8.18 o 
  -3  13   1        7.18        6.00      7.27 o 
  -2  13   1       31.55       24.77      6.32 o 
  -1  13   1        4.83       -0.99      4.36 o 
   0  13   1        7.90        9.01      6.47 o 
   1  13   1        0.03       -0.21      4.57 o 
   2  13   1       16.79       12.08      6.23 o 
   3  13   1        2.49       -0.36      6.98 o 
  -3  14   1        1.84        7.11      8.28 o 
  -2  14   1        0.43        1.52      5.71 o 
  -1  14   1        2.27        3.99      5.18 o 
   0  14   1        7.97       11.64      7.77 o 
   1  14   1        5.37        6.45      5.74 o 
   2  14   1        5.55       15.63      6.89 o 
   3  14   1        0.87        1.79      7.27 o 
  -2  15   1        5.20        2.38      8.16 o 
  -1  15   1        0.38        6.43      6.23 o 
   0  15   1       11.49        4.30      7.68 o 
   1  15   1        0.81        5.47      7.77 o 
   2  15   1       22.52       15.27      9.04 o 
  -2  16   1        0.68       -3.87      7.77 o 
  -1  16   1        0.75       10.23      8.78 o 
   0  16   1       15.50       21.75     10.51 o 
   1  16   1        0.27        4.88      8.50 o 
   2  16   1        6.73       18.16     10.51 o 
   0  17   1        0.02       -3.19      8.78 o 
  -5   0   2        0.49       -4.97      7.11 o 
  -4   0   2        5.94       10.01      5.76 o 
  -3   0   2       67.19       73.87     11.36 o 
  -2   0   2     1111.24      809.28     24.94 o 
  -1   0   2     1668.64     1474.98     23.64 o 
   0   0   2     5523.44     6325.55     51.94 o 
   1   0   2     2188.04     1643.17    248.87 o 
   2   0   2     1998.24     1429.84    213.55 o 
   3   0   2     1273.00     1156.44    145.22 o 
   4   0   2        7.87        5.93      4.95 o 
  -5   1   2        0.57        0.71      7.81 o 
  -4   1   2        6.91       16.69      6.03 o 
  -3   1   2       32.85       37.61      5.30 o 
  -2   1   2       40.54       43.51      9.25 o 
  -1   1   2      160.91      149.11     15.64 o 
   0   1   2      654.21      647.50     33.53 o 
   1   1   2     2399.61     1554.07    196.38 o 
   2   1   2      488.06      230.66    129.68 o 
   3   1   2      196.78      125.56     31.81 o 
   4   1   2        5.91        3.90      3.36 o 
   5   1   2       10.68        9.94      9.94 o 
  -5   2   2        0.26        6.40      9.23 o 
  -4   2   2       29.02       37.53      7.99 o 
  -3   2   2       22.10       25.87      4.47 o 
  -2   2   2        7.13        5.96      2.37 o 
  -1   2   2      740.72      651.69     56.02 o 
   0   2   2       54.23       54.35      2.02 o 
   1   2   2      287.73      258.94     20.97 o 
   2   2   2      497.60      452.00     29.25 o 
   3   2   2      132.65      135.04     12.65 o 
   4   2   2        4.32        3.55      5.33 o 
   5   2   2       23.20       29.46      9.28 o 
  -5   3   2       12.79       18.82      8.53 o 
  -4   3   2       14.56       19.89      9.94 o 
  -3   3   2        9.03       19.88      5.69 o 
  -2   3   2      509.97      490.42     10.77 o 
  -1   3   2       71.23       76.62      9.94 o 
   0   3   2        9.06        8.11      1.26 o 
   1   3   2     1616.73     1503.36     88.74 o 
   2   3   2      123.49      128.03      8.26 o 
   3   3   2       50.90       56.57      5.22 o 
   4   3   2       12.91        6.65      5.46 o 
   5   3   2       52.07       70.74     16.69 o 
  -5   4   2       11.59       19.91      8.99 o 
  -4   4   2        2.69        0.00      5.69 o 
  -3   4   2        3.57       28.01     18.11 o 
  -2   4   2      118.84      136.74     13.14 o 
  -1   4   2     1359.45     1263.27    136.27 o 
   0   4   2     2071.37     1892.94    180.35 o 
   1   4   2      543.64      598.58     53.50 o 
   2   4   2      193.64      208.06     15.47 o 
   3   4   2      158.15      171.43     11.58 o 
   4   4   2        0.29        0.22      4.76 o 
   5   4   2       60.21       78.40     30.90 o 
  -5   5   2        1.14       -0.26      6.40 o 
  -4   5   2        0.58        3.52      5.25 o 
  -3   5   2      208.29      224.51     18.47 o 
  -2   5   2        1.31        7.83     14.20 o 
  -1   5   2      210.94      351.55     65.27 o 
   0   5   2       27.25       25.73      2.41 o 
   1   5   2      959.51     1108.03    102.47 o 
   2   5   2      735.25      805.34     45.94 o 
   3   5   2        2.06        1.64      3.93 o 
   4   5   2        0.05        0.18      4.95 o 
   5   5   2       15.53       15.31      8.87 o 
  -5   6   2        7.71       -0.03      6.76 o 
  -4   6   2        0.34        1.42      5.02 o 
  -3   6   2      113.52      107.80      9.25 o 
  -2   6   2      819.66      757.90    106.37 o 
  -1   6   2       88.82      129.79     16.39 o 
   0   6   2      149.47      168.27     12.28 o 
   1   6   2      330.30      419.22     28.77 o 
   2   6   2        2.28       88.46     62.03 o 
   3   6   2       45.17       45.78      8.99 o 
   4   6   2        8.09        7.35      6.27 o 
   5   6   2       18.56       10.04      8.78 o 
  -5   7   2        4.64        7.68      7.99 o 
  -4   7   2        2.57        5.58      6.47 o 
  -3   7   2       32.21       29.01      7.90 o 
  -2   7   2        6.58       11.92      3.60 o 
  -1   7   2        0.00        2.68      2.72 o 
   0   7   2       62.95       64.03      3.75 o 
   1   7   2       18.84       37.92      8.61 o 
   2   7   2       10.29       21.92      4.34 o 
   3   7   2       34.43       32.13      8.36 o 
   4   7   2       32.36       29.98     10.30 o 
   5   7   2        0.59        3.55      9.94 o 
  -5   8   2        0.01        0.09      7.48 o 
  -4   8   2        6.03        5.38      7.11 o 
  -3   8   2       21.41       24.53      6.25 o 
  -2   8   2       63.26       68.30      6.80 o 
  -1   8   2       34.18       44.30      7.41 o 
   0   8   2       65.41       79.07     13.66 o 
   1   8   2       36.02       49.47     10.06 o 
   2   8   2        8.63        9.09      3.35 o 
   3   8   2        0.78        1.49      4.76 o 
   4   8   2        3.12        6.40      8.52 o 
   5   8   2        1.90       -1.49      7.27 o 
  -4   9   2        0.63       -2.53      5.76 o 
  -3   9   2        5.90        3.15      4.05 o 
  -2   9   2        0.38       -0.19      2.64 o 
  -1   9   2        9.92       12.00      3.45 o 
   0   9   2       93.41       99.82      5.24 o 
   1   9   2        1.24        5.81      2.48 o 
   2   9   2        0.60        1.53      2.86 o 
   3   9   2       13.13        9.51      5.76 o 
   4   9   2       46.42       43.01     12.07 o 
  -4  10   2        0.60        0.91      6.15 o 
  -3  10   2        3.37        6.27      5.76 o 
  -2  10   2      166.18      201.96     14.11 o 
  -1  10   2       44.11       38.07      8.74 o 
   0  10   2      141.55      133.50     16.56 o 
   1  10   2        6.88       19.17      7.67 o 
   2  10   2       33.52       25.91      5.31 o 
   3  10   2        3.04        0.98      5.25 o 
   4  10   2        1.26        1.07      6.52 o 
  -4  11   2        6.76        1.30      7.17 o 
  -3  11   2       15.76       12.63      6.76 o 
  -2  11   2      360.23      330.09     32.72 o 
  -1  11   2      235.76      210.33     33.33 o 
   0  11   2       39.55       30.40     14.39 o 
   1  11   2      405.96      393.50     26.37 o 
   2  11   2       21.25       21.50      5.31 o 
   3  11   2        1.36        4.08      5.96 o 
   4  11   2        8.27        8.10      8.50 o 
  -4  12   2        0.66       -1.58      6.98 o 
  -3  12   2        3.03       -1.42      6.03 o 
  -2  12   2        0.25        3.23      4.11 o 
  -1  12   2       89.52       99.55      9.26 o 
   0  12   2        1.15        1.75      4.00 o 
   1  12   2      168.19      182.61     16.82 o 
   2  12   2        4.91        8.40      5.40 o 
   3  12   2        2.38        3.82      5.59 o 
   4  12   2        1.17        0.87      7.99 o 
  -3  13   2       18.04       10.19      7.77 o 
  -2  13   2       56.47       40.82      7.36 o 
  -1  13   2        0.06        2.70      4.88 o 
   0  13   2        1.26       -1.07      5.52 o 
   1  13   2       31.05       25.02      8.87 o 
   2  13   2        2.52        2.82      5.18 o 
   3  13   2        3.24        2.19      5.90 o 
  -3  14   2        2.64       -2.13      6.98 o 
  -2  14   2       48.67       43.57      9.67 o 
  -1  14   2       17.62       24.20      7.63 o 
   0  14   2       39.56       44.03     11.05 o 
   1  14   2       97.77      109.36     12.39 o 
   2  14   2        9.14        3.28      5.74 o 
   3  14   2        4.03        3.36      6.95 o 
  -2  15   2        1.80       10.41      8.69 o 
  -1  15   2        1.63        3.63      6.01 o 
   0  15   2       22.03       14.75      8.99 o 
   1  15   2        1.70        0.59      7.17 o 
   2  15   2        4.37        1.79      8.28 o 
  -2  16   2        0.39        1.38      8.50 o 
  -1  16   2       14.57       16.70     10.79 o 
   0  16   2       13.58        9.37      8.99 o 
   1  16   2        6.92       13.44      9.70 o 
   2  16   2        0.04        2.06      8.18 o 
   0  17   2        1.81        4.87      9.70 o 
  -5   1   3        0.63       -1.42      8.52 o 
  -4   1   3      173.37      179.56     18.47 o 
  -3   1   3       71.69       62.81      6.76 o 
  -2   1   3      109.28      104.34     18.73 o 
  -1   1   3     3448.13     2795.09     79.63 o 
   0   1   3      105.48      101.07      6.36 o 
   1   1   3      870.18      839.26     46.88 o 
   2   1   3      190.39      179.14     30.46 o 
   3   1   3        3.62        7.98      2.39 o 
   4   1   3        3.74        0.84      3.00 o 
   5   1   3        1.43        4.26      6.52 o 
  -5   2   3        6.21       12.07     11.36 o 
  -4   2   3       37.97       45.46     12.78 o 
  -3   2   3       98.38       97.54      6.99 o 
  -2   2   3      575.38      504.10     27.03 o 
  -1   2   3      246.03      219.28     25.24 o 
   0   2   3     1309.15     1289.62     40.28 o 
   1   2   3      279.20      190.82     26.25 o 
   2   2   3      106.57      113.36     19.08 o 
   3   2   3       29.02       33.29      3.68 o 
   4   2   3       28.76       31.66      6.41 o 
   5   2   3        2.25        5.45      6.76 o 
  -5   3   3        0.63       -0.74      5.76 o 
  -4   3   3       23.21       19.12      6.76 o 
  -3   3   3      134.75      130.71     14.21 o 
  -2   3   3      131.17      142.38     11.32 o 
  -1   3   3      204.14      198.67     47.27 o 
   0   3   3        0.53        0.71      0.95 o 
   1   3   3       25.79       31.54      2.73 o 
   2   3   3       28.05       30.43      6.24 o 
   3   3   3      190.60      175.42     11.15 o 
   4   3   3       13.51       15.63      6.52 o 
   5   3   3       11.15       12.78      7.85 o 
  -5   4   3        6.82       15.08      7.68 o 
  -4   4   3        4.43        2.38      4.95 o 
  -3   4   3      238.57      209.45     13.85 o 
  -2   4   3        9.75       11.26      2.54 o 
  -1   4   3       21.89       22.09      3.40 o 
   0   4   3      535.66      590.73     10.63 o 
   1   4   3      961.01     1002.78     71.20 o 
   2   4   3      336.46      304.13     22.69 o 
   3   4   3       15.59       19.76      4.47 o 
   4   4   3       79.78       82.59     11.92 o 
   5   4   3       42.34       52.07     21.31 o 
  -5   5   3        0.33       -1.85      5.76 o 
  -4   5   3       36.18       34.25      8.99 o 
  -3   5   3       11.42       28.97     15.98 o 
  -2   5   3      310.68      328.92     76.76 o 
  -1   5   3     1271.56     1266.43    132.54 o 
   0   5   3      571.33      481.79     61.79 o 
   1   5   3     1278.42     1506.70     96.79 o 
   2   5   3       76.08      131.40     26.63 o 
   3   5   3       34.16       32.75      7.77 o 
   4   5   3       39.50       39.95     14.92 o 
   5   5   3       26.21       33.58     10.23 o 
  -5   6   3        0.71        4.34      6.98 o 
  -4   6   3        1.44       -0.37      5.25 o 
  -3   6   3       13.33       28.15      5.80 o 
  -2   6   3      113.56       88.11     15.63 o 
  -1   6   3        0.39        2.31      2.24 o 
   0   6   3      961.40      902.66     81.71 o 
   1   6   3      426.04      504.08     28.65 o 
   2   6   3      312.20      336.98     18.74 o 
   3   6   3       30.73       25.56      7.53 o 
   4   6   3       24.68       27.34      9.04 o 
   5   6   3       20.91       29.12     10.54 o 
  -5   7   3        1.03       -1.05      6.76 o 
  -4   7   3        0.28        4.45      5.76 o 
  -3   7   3        4.60        0.48      3.54 o 
  -2   7   3        7.20       11.74      3.95 o 
  -1   7   3        3.51       12.37      5.94 o 
   0   7   3      152.22      129.38     11.17 o 
   1   7   3     1639.46     1938.07    131.02 o 
   2   7   3      126.21      131.48      6.52 o 
   3   7   3       44.56       31.04      8.87 o 
   4   7   3       27.09       26.57     11.01 o 
   5   7   3        9.65       15.92      9.50 o 
  -5   8   3       16.07       13.88      9.28 o 
  -4   8   3        3.36        4.97      6.47 o 
  -3   8   3        0.58        0.95      3.69 o 
  -2   8   3        0.37        0.80      3.87 o 
  -1   8   3        8.44       10.14      2.42 o 
   0   8   3      275.01      262.77     15.49 o 
   1   8   3       29.61       29.22      4.13 o 
   2   8   3        1.20        0.58      2.71 o 
   3   8   3      117.27      110.35     13.54 o 
   4   8   3       48.81       68.17     22.02 o 
   5   8   3        0.00       -0.46      7.27 o 
  -4   9   3        2.01        3.20      6.03 o 
  -3   9   3       14.46        9.93      5.01 o 
  -2   9   3       11.52        9.90      3.79 o 
  -1   9   3       96.95       87.65      8.53 o 
   0   9   3      104.53      111.14      8.69 o 
   1   9   3      341.15      342.84     19.79 o 
   2   9   3        8.99        8.76      4.10 o 
   3   9   3       37.90       32.59      9.28 o 
   4   9   3        8.75        4.97      9.94 o 
  -4  10   3        1.99        0.06      6.47 o 
  -3  10   3       14.39       15.09      5.74 o 
  -2  10   3      192.83      198.71     18.91 o 
  -1  10   3       48.82       27.24     13.25 o 
   0  10   3      134.39      139.87      7.04 o 
   1  10   3      481.79      450.31     41.69 o 
   2  10   3        0.00       -0.23      3.54 o 
   3  10   3        5.79        5.71      4.90 o 
   4  10   3       14.95        6.87      7.68 o 
  -4  11   3        2.14        0.08      6.65 o 
  -3  11   3        0.76       -1.48      5.25 o 
  -2  11   3       26.93       23.64      5.61 o 
  -1  11   3       19.50       24.38      5.19 o 
   0  11   3       10.80       18.44      3.85 o 
   1  11   3      265.88      306.67     20.41 o 
   2  11   3        8.57        7.51      5.01 o 
   3  11   3        5.02        0.81      4.88 o 
   4  11   3       41.14       47.07     12.63 o 
  -4  12   3        0.59        1.80      7.48 o 
  -3  12   3        2.07       -1.60      5.76 o 
  -2  12   3       90.58       95.54     12.40 o 
  -1  12   3       22.66       21.59      6.36 o 
   0  12   3       39.76       38.97      7.15 o 
   1  12   3      269.43      225.15     15.90 o 
   2  12   3       74.95       62.80     10.48 o 
   3  12   3        7.70        2.46      5.48 o 
   4  12   3        1.41       -1.42      7.03 o 
  -3  13   3        3.54       12.10      7.99 o 
  -2  13   3      141.25      148.07     11.43 o 
  -1  13   3       20.34       23.61      6.67 o 
   0  13   3        8.26        4.74      4.91 o 
   1  13   3      137.63      127.73     11.58 o 
   2  13   3        0.06       -0.96      4.74 o 
   3  13   3        2.72        6.69      6.32 o 
  -3  14   3        1.02        2.54      7.27 o 
  -2  14   3       16.33       12.85      7.32 o 
  -1  14   3       13.01       18.72      6.82 o 
   0  14   3        7.09        1.79      6.27 o 
   1  14   3       33.09       24.99      9.20 o 
   2  14   3        4.68        4.56      5.71 o 
   3  14   3        3.32        4.42      6.82 o 
  -2  15   3        1.28       -0.09      6.36 o 
  -1  15   3        0.10        2.40      5.74 o 
   0  15   3       32.44       34.72     11.29 o 
   1  15   3        3.10        4.17      7.77 o 
   2  15   3        1.47       -0.88      7.27 o 
  -2  16   3        0.05       -2.17      7.48 o 
  -1  16   3        3.48       15.66      9.79 o 
   0  16   3        4.14        2.09      8.28 o 
   1  16   3        0.31        0.00     11.36 o 
   2  16   3        1.82       -1.42     11.36 o 
   0  17   3        7.10        7.07     10.28 o 
  -4   0   4       11.55       20.60     10.65 o 
  -3   0   4        9.23        7.81      5.69 o 
  -2   0   4       68.80       56.82      7.81 o 
  -1   0   4     1439.34     1204.90     22.16 o 
   0   0   4     7043.19     7601.00     55.11 o 
   1   0   4     3387.73     2868.77    241.13 o 
   2   0   4      431.75      359.77     53.33 o 
   3   0   4       88.77       89.43      9.23 o 
   4   0   4       14.53       11.94      5.46 o 
  -4   1   4       11.06       33.24      7.48 o 
  -3   1   4        0.74        1.71      2.89 o 
  -2   1   4      362.59      287.48     28.79 o 
  -1   1   4     5240.77     4403.88    116.54 o 
   0   1   4      347.26      329.94     27.09 o 
   1   1   4      214.41      283.38     13.64 o 
   2   1   4       93.39       98.25     15.79 o 
   3   1   4        6.07        1.94      2.06 o 
   4   1   4        0.26        0.42      3.17 o 
   5   1   4        1.11        2.61      5.96 o 
  -4   2   4        0.29        2.84      5.02 o 
  -3   2   4        3.77        4.39      2.99 o 
  -2   2   4     1297.19     1054.71     70.54 o 
  -1   2   4       31.95       33.76      4.43 o 
   0   2   4     1054.78     1056.11     48.45 o 
   1   2   4      305.40      265.87     31.07 o 
   2   2   4       18.68       20.22      2.88 o 
   3   2   4      236.86      138.92     51.48 o 
   4   2   4        1.27        1.47      3.73 o 
   5   2   4        4.28       13.49      8.04 o 
  -5   3   4        0.62        1.42      9.23 o 
  -4   3   4       15.87        9.23      5.78 o 
  -3   3   4       24.29       24.80      6.27 o 
  -2   3   4        7.86        7.11      3.51 o 
  -1   3   4     2032.56     1763.37    140.92 o 
   0   3   4     2201.08     2176.71     56.32 o 
   1   3   4      118.69      104.34     19.91 o 
   2   3   4        0.44        0.24      1.19 o 
   3   3   4       15.26       17.76      4.92 o 
   4   3   4        1.64        3.98      4.95 o 
   5   3   4        3.49        7.20      7.17 o 
  -5   4   4        3.21       11.69      7.34 o 
  -4   4   4        5.09        2.02      4.76 o 
  -3   4   4       39.56       59.33      8.53 o 
  -2   4   4       21.68       24.14      7.81 o 
  -1   4   4      149.20      135.84     10.66 o 
   0   4   4     3236.34     3501.48     44.63 o 
   1   4   4       99.37      122.91     12.29 o 
   2   4   4      685.09      611.66     39.18 o 
   3   4   4        2.44        2.09      2.88 o 
   4   4   4        0.99        1.28      4.95 o 
   5   4   4        0.27        4.97      7.46 o 
  -5   5   4        8.38       14.87      8.36 o 
  -4   5   4        0.08        3.81      5.46 o 
  -3   5   4      267.54      256.16     37.30 o 
  -2   5   4        1.17       13.28     12.43 o 
  -1   5   4      849.29      806.18     48.42 o 
   0   5   4      773.15      794.55     12.36 o 
   1   5   4      880.84      837.59     59.41 o 
   2   5   4      157.24      164.93     10.76 o 
   3   5   4      109.56      100.02     11.58 o 
   4   5   4        6.43        1.15      5.25 o 
   5   5   4        1.10        0.11      6.47 o 
  -5   6   4       32.81       35.35     11.29 o 
  -4   6   4        0.32       -1.23      4.76 o 
  -3   6   4      234.83      238.54     15.05 o 
  -2   6   4       45.95       38.48     11.72 o 
  -1   6   4      125.02      119.71     12.14 o 
   0   6   4     2371.13     2460.47    134.89 o 
   1   6   4      148.14      157.55     13.23 o 
   2   6   4       16.49       26.08      3.74 o 
   3   6   4      416.96      405.53     53.30 o 
   4   6   4       28.58       28.77      8.69 o 
   5   6   4        2.23        1.78      7.03 o 
  -5   7   4       34.75       32.62     11.72 o 
  -4   7   4        1.18       -1.12      5.33 o 
  -3   7   4       66.13       64.46     13.52 o 
  -2   7   4       16.31       33.96      6.76 o 
  -1   7   4      456.51      440.05     23.81 o 
   0   7   4      726.85      768.52     61.28 o 
   1   7   4        4.40        7.14      2.88 o 
   2   7   4        0.14        2.66      3.03 o 
   3   7   4      540.71      503.24     40.51 o 
   4   7   4        8.04       11.46      7.27 o 
   5   7   4        0.00        6.66      9.23 o 
  -5   8   4       24.57       19.89     10.04 o 
  -4   8   4        0.15       -0.77      5.46 o 
  -3   8   4       31.36       25.57      6.06 o 
  -2   8   4      119.39      129.02     11.79 o 
  -1   8   4      203.89      185.09     14.87 o 
   0   8   4      852.49      866.23     61.45 o 
   1   8   4      140.44      150.50      9.09 o 
   2   8   4       34.18       31.49      4.98 o 
   3   8   4      246.77      252.81     23.80 o 
   4   8   4        0.07        6.55      6.65 o 
   5   8   4        0.00        5.69     12.07 o 
  -4   9   4        0.01       -4.00      5.46 o 
  -3   9   4        4.83        3.77      4.28 o 
  -2   9   4        4.05        3.68      4.65 o 
  -1   9   4        7.36        3.62      2.30 o 
   0   9   4      879.50      840.03     46.85 o 
   1   9   4        2.81        6.42      2.49 o 
   2   9   4       42.34       37.67      7.02 o 
   3   9   4      278.60      271.90     21.48 o 
   4   9   4        2.69        3.10      6.75 o 
  -4  10   4        2.47        8.87      7.99 o 
  -3  10   4        1.04        3.26      4.74 o 
  -2  10   4        9.98        7.91      3.97 o 
  -1  10   4       19.57       24.33      4.59 o 
   0  10   4      401.05      427.08     13.79 o 
   1  10   4      234.10      228.66     17.84 o 
   2  10   4        1.01        2.36      4.76 o 
   3  10   4        7.82       11.36      7.03 o 
   4  10   4        5.95        4.63      7.17 o 
  -4  11   4        0.03        1.78      6.52 o 
  -3  11   4        6.51        5.69      5.51 o 
  -2  11   4      166.67      170.37     17.02 o 
  -1  11   4       92.49       98.18     10.62 o 
   0  11   4      335.08      329.40     11.18 o 
   1  11   4      949.23      872.18     53.12 o 
   2  11   4        7.45       11.29      5.30 o 
   3  11   4       26.19       22.26      7.46 o 
   4  11   4        4.29       -0.07      7.27 o 
  -4  12   4        0.01        2.49      8.04 o 
  -3  12   4        3.65        0.23      6.27 o 
  -2  12   4        5.12        7.26      4.61 o 
  -1  12   4       16.93       14.78      5.60 o 
   0  12   4      192.41      170.88     11.97 o 
   1  12   4       14.03       19.04      5.34 o 
   2  12   4       42.50       27.03      7.29 o 
   3  12   4        3.73        7.43      6.07 o 
   4  12   4        0.01       -1.81      7.77 o 
  -3  13   4       15.74       14.20      8.53 o 
  -2  13   4       35.77       26.96      6.56 o 
  -1  13   4        3.97        7.07      5.43 o 
   0  13   4      127.08      142.71     12.20 o 
   1  13   4       35.79       38.47      6.57 o 
   2  13   4        0.00        6.17      5.05 o 
   3  13   4       15.94       15.06      7.63 o 
  -3  14   4        3.80        2.22      7.48 o 
  -2  14   4        1.05       -0.86      5.43 o 
  -1  14   4        7.94        8.33      6.13 o 
   0  14   4       14.80        5.36      6.76 o 
   1  14   4       31.45       27.33      9.79 o 
   2  14   4        6.43        3.35      5.71 o 
   3  14   4        0.70        3.07      6.83 o 
  -2  15   4        4.34        9.85      7.09 o 
  -1  15   4       17.65       27.34      8.25 o 
   0  15   4        0.61        6.04      7.53 o 
   1  15   4        0.88       -0.71      9.94 o 
   2  15   4        0.04        0.24      6.12 o 
  -2  16   4        0.05       -7.08      6.80 o 
  -1  16   4        0.03       -0.36      8.53 o 
   0  16   4       10.22       17.11     10.01 o 
   1  16   4        0.06        0.71     12.07 o 
   0  17   4        0.17       -1.42      9.04 o 
  -5   1   5        1.04        4.26     10.65 o 
  -4   1   5      224.54      206.15     17.41 o 
  -3   1   5        0.78        0.44      2.29 o 
  -2   1   5        0.59        6.21      3.20 o 
  -1   1   5    88342.97    90083.89   4212.46 o 
   0   1   5      184.03      176.02      7.94 o 
   2   1   5     3532.04     3092.10    194.48 o 
   3   1   5       80.56       74.85      7.69 o 
   4   1   5        0.17        0.98      2.94 o 
   5   1   5       38.27       56.11     17.05 o 
  -4   2   5       28.94       30.36      7.85 o 
  -3   2   5       58.72       57.17      5.58 o 
  -2   2   5       23.93       28.14      3.68 o 
  -1   2   5     1126.77     1093.29    106.58 o 
   0   2   5      309.13      312.23     18.27 o 
   1   2   5       65.33       79.91      6.07 o 
   2   2   5     2461.59     2133.89    110.94 o 
   3   2   5       37.40       41.76      6.56 o 
   4   2   5        3.22        2.02      3.57 o 
   5   2   5        4.82        1.08      6.15 o 
  -4   3   5       35.59       36.97      8.28 o 
  -3   3   5       32.08       30.65      6.76 o 
  -2   3   5       25.16       24.36      4.26 o 
  -1   3   5      361.21      360.15     14.58 o 
   0   3   5       17.59       11.58      1.70 o 
   1   3   5     1187.38     1231.02     52.44 o 
   2   3   5        0.16       -1.47      1.09 o 
   3   3   5        3.22        3.62      2.39 o 
   4   3   5        1.51       -1.42      4.52 o 
   5   3   5        9.38       12.63      8.28 o 
  -5   4   5        8.21        5.60      6.98 o 
  -4   4   5       19.47       18.37      6.98 o 
  -3   4   5        0.83        3.32      3.74 o 
  -2   4   5       27.57       24.86      7.81 o 
  -1   4   5      100.46      114.40     15.27 o 
   0   4   5     1349.80     1412.78     31.66 o 
   1   4   5      549.50      540.26     27.85 o 
   2   4   5        4.12        4.32      1.83 o 
   3   4   5        2.07        3.50      3.15 o 
   4   4   5        2.43        4.26      5.11 o 
   5   4   5        4.46        3.23      6.76 o 
  -5   5   5        8.54       12.12      8.50 o 
  -4   5   5        8.40        7.30      5.46 o 
  -3   5   5       14.91       25.44      6.76 o 
  -2   5   5      450.52      448.75     23.81 o 
  -1   5   5      138.73      139.70      9.04 o 
   0   5   5       81.55       88.21      4.07 o 
   1   5   5      182.53      170.81     38.71 o 
   2   5   5      272.00      273.74     22.73 o 
   3   5   5       14.50       19.88      4.70 o 
   4   5   5        9.86       12.65      6.98 o 
   5   5   5        0.10        2.40      6.76 o 
  -5   6   5        6.10       10.22      8.28 o 
  -4   6   5       13.51       23.03      7.77 o 
  -3   6   5       53.08       52.27     13.85 o 
  -2   6   5       86.79      120.47     25.57 o 
  -1   6   5      135.94      132.81      9.89 o 
   0   6   5      400.84      433.18     10.55 o 
   1   6   5       56.62       71.73      5.46 o 
   2   6   5        0.15        4.28      2.33 o 
   3   6   5       97.53      158.22     38.35 o 
   4   6   5       10.21       10.00      6.76 o 
   5   6   5        0.12        3.47      7.17 o 
  -5   7   5        4.36        9.23      8.53 o 
  -4   7   5        1.86       -1.42      5.02 o 
  -3   7   5       68.94       73.63     23.08 o 
  -2   7   5        3.25        4.68      5.69 o 
  -1   7   5       13.54       16.74      2.72 o 
   0   7   5       44.93       50.08      5.79 o 
   1   7   5       40.36       38.35      4.40 o 
   2   7   5       44.54       43.28      5.11 o 
   3   7   5       21.65       20.33      7.17 o 
   4   7   5        5.82       10.17      6.98 o 
   5   7   5        2.17        7.41      8.87 o 
  -5   8   5        0.27        7.81     11.36 o 
  -4   8   5        1.82        2.90      5.96 o 
  -3   8   5       31.38       24.10      8.36 o 
  -2   8   5       59.10       60.20      9.28 o 
  -1   8   5       86.25       85.80     12.82 o 
   0   8   5      106.99       97.58     11.86 o 
   1   8   5      127.60      145.77      7.09 o 
   2   8   5        2.20        3.53      2.66 o 
   3   8   5      109.08      113.27     11.18 o 
   4   8   5        2.57        1.07      6.52 o 
  -4   9   5        0.08        4.05      6.47 o 
  -3   9   5       50.41       50.57      8.20 o 
  -2   9   5      187.76      160.37     19.89 o 
  -1   9   5       49.50       32.39     15.45 o 
   0   9   5       35.48       23.83      5.64 o 
   1   9   5        5.12        6.88      2.72 o 
   2   9   5       35.89       41.82      7.19 o 
   3   9   5        0.77        6.40      4.99 o 
   4   9   5        6.42        6.04      7.03 o 
  -4  10   5        1.69        0.71      6.52 o 
  -3  10   5       10.89        9.93      5.46 o 
  -2  10   5       83.16       81.88     12.60 o 
  -1  10   5        1.25        3.17      2.92 o 
   0  10   5       39.04       40.38      4.64 o 
   1  10   5        2.98        3.32      2.81 o 
   2  10   5       24.93       24.38      6.15 o 
   3  10   5        3.21        1.55      4.83 o 
   4  10   5        6.27       17.05     12.78 o 
  -4  11   5        0.15       -5.41      6.47 o 
  -3  11   5        8.76        4.75      5.40 o 
  -2  11   5       17.69       19.77      6.20 o 
  -1  11   5       98.48      100.97      9.44 o 
   0  11   5        0.85        1.89      4.57 o 
   1  11   5       13.00       16.54      5.24 o 
   2  11   5        1.34        5.92      4.57 o 
   3  11   5       28.83       31.92      8.15 o 
   4  11   5        7.77        5.88      8.18 o 
  -4  12   5        4.16       -0.71     10.65 o 
  -3  12   5        5.46        4.26      6.01 o 
  -2  12   5        4.61        2.88      4.70 o 
  -1  12   5        1.34        2.28      4.39 o 
   0  12   5       42.78       47.18      7.88 o 
   1  12   5       30.69       32.06      5.99 o 
   2  12   5        5.40        8.13      5.40 o 
   3  12   5        2.10        5.20      5.48 o 
  -3  13   5      124.72      112.17     15.98 o 
  -2  13   5        9.82        4.32      5.40 o 
  -1  13   5       87.02       86.57     10.73 o 
   0  13   5      310.58      286.47     15.61 o 
   1  13   5      176.91      155.46     10.77 o 
   2  13   5       16.52       15.49      6.17 o 
   3  13   5        4.17        4.23      6.12 o 
  -3  14   5        2.47        2.13      7.53 o 
  -2  14   5        3.62        1.99      7.48 o 
  -1  14   5        0.87        5.83      5.71 o 
   0  14   5        2.48        7.58      7.34 o 
   1  14   5        1.32        4.26     10.65 o 
   2  14   5        8.18        6.46      6.25 o 
   3  14   5        7.43        3.10      7.08 o 
  -2  15   5       12.79        6.80      8.69 o 
  -1  15   5       12.72       14.57      6.99 o 
   0  15   5       25.89       18.82      9.54 o 
   1  15   5        1.88       -0.71      9.94 o 
   2  15   5       10.73        4.30      6.58 o 
  -1  16   5        1.22       -8.75      7.77 o 
   0  16   5        0.01       -2.16      7.77 o 
   1  16   5        1.68        0.71     11.36 o 
   0  17   5        3.89        3.78      9.50 o 
  -5   0   6       12.07       17.76     12.78 o 
  -4   0   6        5.82        4.97      8.52 o 
  -3   0   6       22.91       33.38      7.81 o 
  -2   0   6     1552.53     1298.31     31.37 o 
  -1   0   6     1683.18     1655.17     28.60 o 
   0   0   6      384.22      230.04    171.47 o 
   1   0   6     1563.80     1471.27     46.35 o 
   2   0   6       17.25       19.37      4.43 o 
   3   0   6      132.36      110.61     11.72 o 
   4   0   6       37.55       40.22     12.07 o 
   5   0   6        7.72       12.07     10.65 o 
  -5   1   6        0.75        2.13      9.94 o 
  -4   1   6       25.44       23.22      8.52 o 
  -3   1   6       12.78       15.93      3.80 o 
  -2   1   6      151.44      119.51      7.48 o 
  -1   1   6      103.33      103.73      8.87 o 
   0   1   6      768.97      671.09     50.12 o 
   1   1   6      205.10      219.77      7.59 o 
   2   1   6      304.62      393.80     72.42 o 
   3   1   6       43.47       43.05      4.75 o 
   4   1   6        2.42        0.96      3.65 o 
   5   1   6        5.04        4.97      9.94 o 
  -5   2   6        2.86        9.23     11.36 o 
  -4   2   6        2.08        1.78      4.52 o 
  -3   2   6       54.89       45.10      8.16 o 
  -2   2   6      135.15      121.12      7.34 o 
  -1   2   6     1901.72     1916.62    179.91 o 
   0   2   6      940.60      851.70     47.23 o 
   1   2   6     1149.11     1106.56     47.49 o 
   2   2   6      192.13      217.01     37.33 o 
   3   2   6       18.49       16.35      3.51 o 
   4   2   6       19.93       18.47      5.64 o 
   5   2   6        2.61        5.73      7.27 o 
  -4   3   6        5.31        2.74      5.11 o 
  -3   3   6        2.17        3.41      3.55 o 
  -2   3   6      751.77      748.61     32.91 o 
  -1   3   6        7.47       10.65      3.51 o 
   0   3   6     1460.43     1430.27     52.23 o 
   1   3   6       93.84       93.84      3.92 o 
   2   3   6      346.19      327.18     10.75 o 
   3   3   6       29.58       12.30     10.83 o 
   4   3   6       67.41       71.89      8.81 o 
   5   3   6       19.44       25.77      9.56 o 
  -5   4   6        7.18       16.34     10.65 o 
  -4   4   6        0.54       -1.00      4.97 o 
  -3   4   6       15.39       18.50      5.96 o 
  -2   4   6      209.46      183.69     11.30 o 
  -1   4   6      148.39      151.00      9.04 o 
   0   4   6     3610.83     3731.37     86.63 o 
   1   4   6      649.37      685.05     33.46 o 
   2   4   6      146.41      132.08     17.58 o 
   3   4   6      169.17      162.77     14.54 o 
   4   4   6      135.69      157.19     15.77 o 
   5   4   6        1.21        3.00      6.65 o 
  -5   5   6       21.62       28.76     10.54 o 
  -4   5   6        3.46        0.71      4.52 o 
  -3   5   6      112.56      110.05     11.80 o 
  -2   5   6      318.49      317.74     15.33 o 
  -1   5   6      238.29      276.34     43.35 o 
   0   5   6      160.12      164.23      5.81 o 
   1   5   6     2113.73     2356.95     89.25 o 
   2   5   6       34.46       50.70      5.76 o 
   3   5   6       88.88       90.92      8.46 o 
   4   5   6      135.23      145.47     22.02 o 
   5   5   6        7.35        5.64      7.77 o 
  -5   6   6       26.94       40.64     11.52 o 
  -4   6   6       10.82       17.73      8.16 o 
  -3   6   6       12.43       16.69      6.03 o 
  -2   6   6      811.38      821.39     28.81 o 
  -1   6   6        0.57        7.81      3.74 o 
   0   6   6        4.95        7.26      1.95 o 
   1   6   6     1111.36     1115.35     28.73 o 
   2   6   6      167.65      169.22     12.92 o 
   3   6   6      348.46      324.55     50.45 o 
   4   6   6       82.09       81.70     13.24 o 
   5   6   6        1.11       -1.42      7.03 o 
  -5   7   6       47.36       48.65     13.06 o 
  -4   7   6        8.07        5.90      6.47 o 
  -3   7   6        2.87        9.79      5.76 o 
  -2   7   6      200.32      202.80     37.30 o 
  -1   7   6      361.51      363.41     20.83 o 
   0   7   6        1.84        0.89      1.65 o 
   1   7   6      138.93      118.44     27.48 o 
   2   7   6       81.62       87.07      6.86 o 
   3   7   6      255.89      238.65     14.39 o 
   4   7   6        0.85        0.20      5.96 o 
   5   7   6        0.54       -0.62      7.68 o 
  -4   8   6        2.55        3.26      9.23 o 
  -3   8   6       28.36       31.78      8.04 o 
  -2   8   6       27.94       26.63      6.98 o 
  -1   8   6      330.79      341.45     29.39 o 
   0   8   6       72.28       73.64      4.86 o 
   1   8   6        1.82        5.78      2.71 o 
   2   8   6      103.59      106.59      9.33 o 
   3   8   6      245.03      228.88     14.20 o 
   4   8   6       10.36       13.10      8.18 o 
  -4   9   6        1.64        2.57      6.47 o 
  -3   9   6        0.90        3.21      4.36 o 
  -2   9   6       59.73       61.95      7.83 o 
  -1   9   6      125.89      114.29     21.97 o 
   0   9   6        0.51       -0.75      1.93 o 
   1   9   6        2.57        1.91      2.33 o 
   2   9   6       17.03       19.39      5.59 o 
   3   9   6      191.46      193.33     14.06 o 
   4   9   6        1.23        3.73      6.98 o 
  -4  10   6        0.24        2.79      6.76 o 
  -3  10   6        1.45        0.73      4.28 o 
  -2  10   6      243.58      217.62     16.80 o 
  -1  10   6       48.21       43.32      5.84 o 
   0  10   6      499.52      461.17     19.72 o 
   1  10   6       11.83       11.65      4.03 o 
   2  10   6       77.61       80.68      9.42 o 
   3  10   6       44.10       47.86      8.97 o 
   4  10   6        2.00        6.49      7.48 o 
  -4  11   6        0.69       -0.29      7.27 o 
  -3  11   6      173.60      195.18     19.63 o 
  -2  11   6      201.13      205.63     30.55 o 
  -1  11   6       88.65       85.84      8.17 o 
   0  11   6      980.21     1018.93     42.49 o 
   1  11   6        0.07        2.54      3.00 o 
   2  11   6        1.36        4.77      5.46 o 
   3  11   6        1.42        4.82      6.98 o 
   4  11   6       10.69        3.55     11.36 o 
  -4  12   6        2.97        2.84     10.65 o 
  -3  12   6       16.48       15.28      7.12 o 
  -2  12   6       51.47       36.40     10.26 o 
  -1  12   6       38.79       46.85      8.15 o 
   0  12   6        2.44        7.34      4.92 o 
   1  12   6        4.19        4.42      3.83 o 
   2  12   6        1.03        3.31      4.57 o 
   3  12   6       11.58       11.01      6.58 o 
  -3  13   6       23.07       14.20      8.53 o 
  -2  13   6       66.66       69.50     10.52 o 
  -1  13   6        0.81       -2.46      4.77 o 
   0  13   6       38.85       37.66      8.87 o 
   1  13   6       12.17        5.03      5.07 o 
   2  13   6        7.09        3.15      5.28 o 
   3  13   6        2.65        2.88      6.41 o 
  -3  14   6        7.78        9.91      8.78 o 
  -2  14   6        2.83       -0.06      6.98 o 
  -1  14   6        0.22       -1.71      5.28 o 
   0  14   6        0.00        5.29      6.76 o 
   1  14   6       83.18       96.60     22.02 o 
   2  14   6        4.32        3.52      5.83 o 
   3  14   6        1.21       -0.95      6.69 o 
  -2  15   6        3.52        6.43      8.36 o 
  -1  15   6        2.22        0.86      6.17 o 
   0  15   6        1.56        8.11      7.77 o 
   1  15   6        3.70        0.71      9.94 o 
   2  15   6        0.42        4.49      6.28 o 
  -1  16   6        9.57        9.87      7.31 o 
   0  16   6        0.00        4.52      8.78 o 
   1  16   6        1.50       -4.26     11.36 o 
  -5   1   7        0.10        5.61      7.27 o 
  -4   1   7        2.52        6.02      5.37 o 
  -3   1   7       53.50       62.20      6.07 o 
  -2   1   7        5.87        8.63      3.23 o 
  -1   1   7      335.11      340.42      8.57 o 
   0   1   7      420.78      376.79     25.88 o 
   1   1   7      742.11      676.27     14.08 o 
   2   1   7     1348.68     1338.79     58.20 o 
   3   1   7       44.46       45.24      5.16 o 
   4   1   7        6.55        7.45      4.36 o 
   5   1   7       31.75       41.19     15.63 o 
  -5   2   7        4.92        4.97     11.36 o 
  -4   2   7        5.17        4.04      5.25 o 
  -3   2   7        7.62        4.05      6.75 o 
  -2   2   7      196.30      184.64      7.50 o 
  -1   2   7      238.42      236.47     22.57 o 
   0   2   7     4649.79     4814.25    357.71 o 
   1   2   7       48.64       54.46      3.08 o 
   2   2   7      773.54      764.74     31.87 o 
   3   2   7       22.13       22.71      4.03 o 
   4   2   7      192.50      203.24     16.42 o 
   5   2   7        6.25        9.28      7.68 o 
  -4   3   7        3.41        6.95      5.63 o 
  -3   3   7        5.66        1.57      3.55 o 
  -2   3   7        0.69        3.36      3.47 o 
  -1   3   7      368.46      522.20     81.69 o 
   0   3   7     1132.29     1170.84     45.68 o 
   1   3   7     2939.52     2386.54    467.07 o 
   2   3   7       96.47      120.67      5.24 o 
   3   3   7        4.49        3.07      3.08 o 
   4   3   7      392.82      273.30    146.11 o 
   5   3   7        5.84        7.48      7.48 o 
  -4   4   7       14.03       18.47      7.53 o 
  -3   4   7       54.90       60.92      8.99 o 
  -2   4   7      164.25      159.58     10.79 o 
  -1   4   7       21.66       28.41      7.11 o 
   0   4   7      139.67      194.53     11.90 o 
   1   4   7      699.16      761.60     30.07 o 
   2   4   7       50.87       37.49      8.99 o 
   3   4   7       14.48       12.78      4.11 o 
   4   4   7      186.19      210.25     17.33 o 
   5   4   7       11.78       12.68      8.69 o 
  -5   5   7        1.04       -5.69      7.81 o 
  -4   5   7        7.53       11.01      6.52 o 
  -3   5   7      165.26      143.90     12.30 o 
  -2   5   7      698.26      629.62     46.58 o 
  -1   5   7      325.71      302.45     13.57 o 
   0   5   7      338.54      358.87     12.15 o 
   1   5   7       11.01        7.08      2.35 o 
   2   5   7      283.55      180.95     66.23 o 
   3   5   7       39.22       34.00      6.25 o 
   4   5   7      153.23      183.57     17.28 o 
   5   5   7        0.07        1.27      6.98 o 
  -5   6   7        0.00        7.08      7.68 o 
  -4   6   7       31.09       42.12     11.72 o 
  -3   6   7       45.48       52.59      9.04 o 
  -2   6   7        2.70       15.19      5.25 o 
  -1   6   7       66.64       70.32     11.36 o 
   0   6   7      717.83      717.45     18.73 o 
   1   6   7      861.57      900.98     29.87 o 
   2   6   7      121.83      125.51     15.90 o 
   3   6   7       52.74       53.98      7.41 o 
   4   6   7       11.22       18.82      8.04 o 
   5   6   7        0.41        3.48      7.77 o 
  -5   7   7        0.36        7.06      7.85 o 
  -4   7   7       26.08       25.97     17.05 o 
  -3   7   7       76.24       77.37     11.01 o 
  -2   7   7        8.97        1.70      5.69 o 
  -1   7   7       16.64       11.45      4.43 o 
   0   7   7       93.53      103.13      5.26 o 
   1   7   7       54.99       59.87      4.60 o 
   2   7   7        9.71        6.15      3.07 o 
   3   7   7       48.11       54.77      8.20 o 
   4   7   7       24.05       20.80      8.52 o 
   5   7   7        0.16        0.20      7.77 o 
  -4   8   7        2.42        3.70      5.18 o 
  -3   8   7       33.21       39.62      9.20 o 
  -2   8   7        6.80        5.46      4.76 o 
  -1   8   7       85.15       79.78      7.93 o 
   0   8   7      167.35      163.57     10.73 o 
   1   8   7        1.91        3.57      2.32 o 
   2   8   7       25.78       20.19      4.40 o 
   3   8   7       86.00       91.46     17.88 o 
   4   8   7       12.51       11.98      7.48 o 
  -4   9   7        1.50        2.27      6.30 o 
  -3   9   7       24.37       25.99      8.94 o 
  -2   9   7        3.22        7.71      5.25 o 
  -1   9   7       41.68       45.87      8.61 o 
   0   9   7       67.87       74.41      6.27 o 
   1   9   7      135.43       76.46     21.39 o 
   2   9   7       15.96       16.74      5.59 o 
   3   9   7        8.56        8.74      5.18 o 
   4   9   7        2.82        7.34      7.27 o 
  -4  10   7        2.23        5.02      7.27 o 
  -3  10   7       39.48       38.14      7.94 o 
  -2  10   7      119.81      113.56     10.43 o 
  -1  10   7       14.91       11.23      3.80 o 
   0  10   7       58.86       57.64      5.48 o 
   1  10   7        3.37        2.07      2.75 o 
   2  10   7       31.77       23.31      6.27 o 
   3  10   7       32.14       21.75      6.95 o 
   4  10   7        3.92        6.04      8.04 o 
  -4  11   7        1.53        0.29      7.27 o 
  -3  11   7        9.61       12.63      6.23 o 
  -2  11   7       28.16       28.93      7.11 o 
  -1  11   7       95.51       90.66     12.48 o 
   0  11   7       32.33       14.52      7.09 o 
   1  11   7        0.73        0.48      2.89 o 
   2  11   7       13.31        6.72      4.77 o 
   3  11   7        9.68       12.69      6.58 o 
   4  11   7        0.40        0.00      9.94 o 
  -3  12   7       82.74       75.79     11.02 o 
  -2  12   7       44.95       49.05      9.03 o 
  -1  12   7       10.89       14.21      6.70 o 
   0  12   7      330.99      370.19     18.97 o 
   1  12   7       46.84       34.96      7.23 o 
   2  12   7        0.04        2.84      4.92 o 
   3  12   7       19.56       23.75     10.28 o 
  -3  13   7       10.27       10.97      7.32 o 
  -2  13   7        4.57       -1.70      6.40 o 
  -1  13   7       27.20       35.03      8.14 o 
   0  13   7      202.55      189.74     13.64 o 
   1  13   7        1.68        1.74      5.96 o 
   2  13   7       39.77       40.05     10.48 o 
   3  13   7        3.83        3.54      6.36 o 
  -3  14   7        2.37        1.10      7.77 o 
  -2  14   7        1.04        0.38      6.98 o 
  -1  14   7       14.19       13.73      6.97 o 
   0  14   7       18.86       26.11      7.48 o 
   1  14   7        0.11        7.31      6.82 o 
   2  14   7        0.87       -0.19      5.11 o 
   3  14   7        2.00       -0.81      6.74 o 
  -2  15   7       13.25        8.49      9.58 o 
  -1  15   7        0.13       -1.96      5.98 o 
   0  15   7        3.09        0.34      7.77 o 
   1  15   7        2.49        4.97     11.36 o 
   2  15   7        3.73        3.10      6.53 o 
  -1  16   7        2.81        7.06      7.31 o 
   0  16   7        0.07       -3.20      8.04 o 
   1  16   7       30.87       52.56     19.89 o 
  -5   0   8       41.57       60.37     17.76 o 
  -4   0   8        3.36       -2.13      6.40 o 
  -3   0   8        9.74        3.71      4.25 o 
  -2   0   8     2741.51     2522.35    209.76 o 
  -1   0   8       55.54       57.85      7.81 o 
   0   0   8       29.90       27.64     12.78 o 
   1   0   8       89.20       86.53      4.21 o 
   2   0   8       58.44       57.10      6.76 o 
   3   0   8       41.78       42.14      7.48 o 
   4   0   8        9.65        8.67      5.96 o 
   5   0   8       10.81       11.36     10.65 o 
  -5   1   8        2.37       -0.37      7.27 o 
  -4   1   8       13.34       13.62      6.98 o 
  -3   1   8       15.25       13.30      3.99 o 
  -2   1   8        2.98        2.84      2.73 o 
  -1   1   8     1468.98     1384.43    144.18 o 
   0   1   8        0.04        0.36      1.07 o 
   1   1   8        2.76        1.53      1.18 o 
   2   1   8       20.37       29.71      4.58 o 
   3   1   8       13.39       10.20      3.14 o 
   4   1   8        0.18        0.13      3.65 o 
   5   1   8        1.19        7.11      9.94 o 
  -5   2   8       17.01       17.87      9.50 o 
  -4   2   8        0.83        0.78      4.76 o 
  -3   2   8        4.77        8.20      4.95 o 
  -1   2   8       43.12       72.11     14.92 o 
   0   2   8      471.88      433.78     31.32 o 
   1   2   8      438.08      474.34     28.59 o 
   2   2   8      133.61      200.09     54.58 o 
   3   2   8       31.94       38.07      5.04 o 
   4   2   8        9.60       11.38      5.30 o 
   5   2   8        3.61        1.69      6.76 o 
  -4   3   8        1.92        9.92      6.27 o 
  -3   3   8       31.19       27.14      8.87 o 
  -2   3   8      165.49      193.58     13.47 o 
  -1   3   8       81.90       95.60      6.79 o 
   0   3   8     1683.84     1718.53    116.81 o 
   1   3   8        6.31        8.55      3.89 o 
   2   3   8      138.36      140.74      6.62 o 
   3   3   8      394.76      397.80     15.29 o 
   4   3   8       58.72       75.65     15.82 o 
   5   3   8        0.01        4.61      7.77 o 
  -4   4   8       14.55       24.28      7.85 o 
  -3   4   8       60.20       57.50      9.28 o 
  -2   4   8        6.40        7.48      4.25 o 
  -1   4   8       18.40       15.92      2.75 o 
   0   4   8      138.43      152.71      6.26 o 
   1   4   8      525.83      573.55     19.95 o 
   2   4   8      247.22      266.10     12.82 o 
   3   4   8       21.38       11.42      4.05 o 
   4   4   8       30.64       39.07      9.70 o 
   5   4   8        1.47        4.97      7.53 o 
  -5   5   8        0.93       -1.42     10.65 o 
  -4   5   8        4.44        5.31      6.15 o 
  -3   5   8        5.39        1.09      4.25 o 
  -2   5   8        1.49        1.78      3.51 o 
  -1   5   8      145.24      159.15     17.41 o 
   0   5   8       69.65       75.37      4.89 o 
   1   5   8      494.31      507.16     23.84 o 
   2   5   8       86.92       95.91      7.69 o 
   3   5   8        9.06       10.24      4.15 o 
   4   5   8      142.27      161.69     18.83 o 
   5   5   8        1.71        1.76      7.68 o 
  -5   6   8        2.05        2.13     10.65 o 
  -4   6   8        0.34        2.76      6.27 o 
  -3   6   8       43.69       58.46     13.85 o 
  -2   6   8      205.36      206.72     18.83 o 
  -1   6   8        7.15        8.77      4.25 o 
   0   6   8     2133.88     2245.11     76.43 o 
   1   6   8        9.88       12.86      2.67 o 
   2   6   8       16.46       10.07      4.99 o 
   3   6   8      140.77      152.94      9.47 o 
   4   6   8       13.91       11.73     11.72 o 
   5   6   8        1.78        6.14      8.50 o 
  -5   7   8        0.20       -6.87      6.76 o 
  -4   7   8        0.95        2.84      6.52 o 
  -3   7   8        8.33        8.11      5.78 o 
  -2   7   8        1.55       -0.71      3.51 o 
  -1   7   8       11.91       15.21      5.25 o 
   0   7   8       31.41       37.78      3.86 o 
   1   7   8        0.87        0.25      1.82 o 
   2   7   8      150.70      150.61     10.86 o 
   3   7   8      274.59      255.41     15.49 o 
   4   7   8        0.40        0.00      6.03 o 
   5   7   8        4.44        3.23      8.18 o 
  -4   8   8        2.22        0.24      5.96 o 
  -3   8   8       10.95        4.84      5.46 o 
  -2   8   8       25.13       24.14      7.03 o 
  -1   8   8        4.52        3.50      3.74 o 
   0   8   8       32.98       44.79      4.46 o 
   1   8   8       95.73       96.36      5.94 o 
   2   8   8      132.43      132.41      8.65 o 
   3   8   8       20.90       29.54      7.10 o 
   4   8   8        4.89        4.97      6.52 o 
  -4   9   8        3.52        4.17      5.71 o 
  -3   9   8       54.11       76.68     12.05 o 
  -2   9   8        5.35        5.71      4.95 o 
  -1   9   8      113.43      124.68     12.30 o 
   0   9   8      250.90      236.07      9.91 o 
   1   9   8        7.75       12.21      3.25 o 
   2   9   8      249.38      246.61     15.58 o 
   3   9   8      160.59      165.39     18.38 o 
   4   9   8        0.08        0.71      6.27 o 
  -4  10   8        1.27        2.08      6.98 o 
  -3  10   8       10.02        4.79      5.32 o 
  -2  10   8       10.23        5.39      4.21 o 
  -1  10   8        0.78       -0.32      2.82 o 
   0  10   8     1173.36     1249.29     31.23 o 
   1  10   8        6.07        4.37      2.93 o 
   2  10   8       88.92       96.67     10.39 o 
   3  10   8      102.17       94.54     11.31 o 
   4  10   8        0.11       -0.64      6.65 o 
  -4  11   8        4.48        3.95      7.85 o 
  -3  11   8       63.46       75.25     10.64 o 
  -2  11   8        5.43        5.78      4.74 o 
  -1  11   8       59.41       68.54      9.15 o 
   0  11   8      495.10      470.10     21.22 o 
   1  11   8       24.17       16.48     11.85 o 
   2  11   8       48.40       48.72      8.59 o 
   3  11   8        3.77        2.30      5.30 o 
   4  11   8        3.85        8.44      8.78 o 
  -3  12   8       36.77       24.28      7.90 o 
  -2  12   8        3.18        2.36      4.57 o 
  -1  12   8        2.62        9.91      5.46 o 
   0  12   8        8.52        6.21      3.78 o 
   1  12   8        0.07        2.62      4.22 o 
   2  12   8        4.56        1.85      5.76 o 
   3  12   8       32.49       26.99     10.28 o 
  -3  13   8       25.26       27.43      8.66 o 
  -2  13   8        4.51        4.69      6.98 o 
  -1  13   8        4.53        6.14      5.53 o 
   0  13   8       85.06       81.22     10.37 o 
   1  13   8       34.96       37.85     11.01 o 
   2  13   8        4.34        7.74      6.07 o 
   3  13   8        7.40        4.02      6.77 o 
  -3  14   8       13.93       13.06      7.82 o 
  -2  14   8        0.61        2.11      7.27 o 
  -1  14   8        1.01       -0.07      5.30 o 
   0  14   8       49.20       44.33      9.00 o 
   1  14   8        2.50        2.16      6.76 o 
   2  14   8        0.30        0.88      5.59 o 
   3  14   8       26.50       24.57      8.66 o 
  -2  15   8        5.20        9.22      9.20 o 
  -1  15   8        4.62        6.30      6.87 o 
   0  15   8       29.27       12.76     10.30 o 
   1  15   8        0.80        5.69     10.65 o 
   2  15   8        1.64        0.71      8.04 o 
  -1  16   8        8.92        9.98      8.14 o 
   0  16   8        3.09       12.07     13.49 o 
   1  16   8        1.08        0.00     12.07 o 
  -5   1   9        1.65        4.97      7.77 o 
  -4   1   9        0.96        0.06      5.46 o 
  -3   1   9       45.38       56.53      6.05 o 
  -2   1   9      255.04      249.68     24.35 o 
  -1   1   9     1029.12     1034.65     92.97 o 
   0   1   9      401.43      327.56     39.52 o 
   1   1   9        0.18        0.12      1.20 o 
   2   1   9      241.58      277.06     13.23 o 
   3   1   9        4.01        5.34      3.00 o 
   4   1   9        0.09        0.00      3.95 o 
   5   1   9        0.24        9.23     10.65 o 
  -5   2   9        2.98        0.61      6.97 o 
  -4   2   9        0.13        2.88      5.25 o 
  -3   2   9       48.40       61.09      8.87 o 
  -2   2   9     2166.59     2172.74    170.02 o 
  -1   2   9       16.76       14.92      5.69 o 
   0   2   9       15.99       18.05      2.99 o 
   1   2   9     1119.77     1087.36     27.25 o 
   2   2   9       18.61       19.38      3.93 o 
   3   2   9       13.27       15.75      3.88 o 
   4   2   9        3.19        4.44      4.47 o 
   5   2   9       20.77       30.54     14.91 o 
  -5   3   9        0.06        2.13     10.65 o 
  -4   3   9        9.83        7.81      6.27 o 
  -3   3   9      135.97      140.92     12.24 o 
  -2   3   9      126.75      138.97     14.67 o 
  -1   3   9      299.37      326.50     36.75 o 
   0   3   9      883.39      891.16     50.64 o 
   1   3   9      945.61      886.04     82.72 o 
   2   3   9      415.84      395.73     13.13 o 
   3   3   9       15.63       13.33      4.47 o 
   4   3   9       11.22       11.22      5.15 o 
   5   3   9        0.41       -2.21      6.76 o 
  -4   4   9       11.89       10.18      6.76 o 
  -3   4   9        3.04        1.96      4.25 o 
  -2   4   9       15.79       16.34      7.11 o 
  -1   4   9      378.56      359.51     13.19 o 
   0   4   9       91.91       91.45      5.64 o 
   1   4   9      392.04      393.03     18.67 o 
   2   4   9        9.71       10.46      3.10 o 
   3   4   9        7.75        4.50      3.69 o 
   4   4   9        0.37        1.23      5.46 o 
   5   4   9        1.04       -1.76      6.76 o 
  -5   5   9        0.94        0.71     11.36 o 
  -4   5   9       21.74       24.49      8.50 o 
  -3   5   9        1.15        0.58      4.25 o 
  -2   5   9       21.14       20.12      8.87 o 
  -1   5   9     1318.53     1301.03     25.62 o 
   0   5   9     1375.60     1439.63     64.06 o 
   1   5   9      648.53      648.19     36.15 o 
   2   5   9      169.39      170.00      8.23 o 
   3   5   9        6.46        2.82      3.23 o 
   4   5   9        3.73       15.58      7.81 o 
   5   5   9        0.00        0.22      7.27 o 
  -5   6   9        0.01        4.97     10.65 o 
  -4   6   9       34.30       45.47     10.51 o 
  -3   6   9       37.54       42.13      8.78 o 
  -2   6   9        0.09       -1.10      3.23 o 
  -1   6   9      188.56      192.71     12.05 o 
   0   6   9      233.85      224.21     13.54 o 
   1   6   9       15.83       13.52      2.55 o 
   2   6   9      389.08      350.33     23.08 o 
   3   6   9       15.32       10.05      3.84 o 
   4   6   9       11.68       10.58      6.98 o 
   5   6   9        0.08        1.79      7.77 o 
  -5   7   9        0.05       -2.57      7.27 o 
  -4   7   9       30.10       38.35     10.04 o 
  -3   7   9      105.07      116.84     26.28 o 
  -2   7   9       75.81       89.13     19.18 o 
  -1   7   9      427.68      458.64     35.54 o 
   0   7   9       23.37       29.46      3.61 o 
   1   7   9      339.07      343.74     24.78 o 
   2   7   9      728.57      456.51    165.95 o 
   3   7   9       19.19       21.29      8.53 o 
   4   7   9        0.16        4.50      6.76 o 
  -4   8   9        1.31       -3.95      5.76 o 
  -3   8   9       12.39       13.69      7.27 o 
  -2   8   9       15.35       18.15      6.65 o 
  -1   8   9      706.43      703.35     24.62 o 
   0   8   9        6.75        7.43      2.64 o 
   1   8   9       12.88       17.88      4.33 o 
   2   8   9      835.13      769.14     27.81 o 
   3   8   9        3.84        2.06      4.36 o 
   4   8   9        0.24        1.42      5.76 o 
  -4   9   9        1.99       -0.76      5.46 o 
  -3   9   9       26.79       26.42      8.99 o 
  -2   9   9        3.99       13.49      6.03 o 
  -1   9   9       45.74       41.87      8.28 o 
   0   9   9      409.85      379.25     10.85 o 
   1   9   9        5.37        5.87      2.82 o 
   2   9   9       86.43      112.65      9.82 o 
   3   9   9       21.64       29.56      7.29 o 
   4   9   9        0.05       -0.54      6.47 o 
  -4  10   9        1.28        3.53      6.97 o 
  -3  10   9       14.99       13.40      5.87 o 
  -2  10   9       35.26       28.63      8.69 o 
  -1  10   9      309.42      345.19     33.75 o 
   0  10   9      373.16      382.64     13.52 o 
   1  10   9       50.86       42.54      7.08 o 
   2  10   9      282.94      255.44     16.00 o 
   3  10   9       20.49       27.24      7.60 o 
   4  10   9        0.11       -1.19      6.98 o 
  -4  11   9        0.97        3.04      7.99 o 
  -3  11   9        5.32        4.44      5.30 o 
  -2  11   9       20.11       16.55      5.98 o 
  -1  11   9      240.31      221.45     17.05 o 
   0  11   9       58.80       56.46      6.87 o 
   1  11   9       68.36       76.99      8.49 o 
   2  11   9       36.44       36.72      8.75 o 
   3  11   9        2.56        1.78      5.59 o 
   4  11   9        0.00        4.55      8.36 o 
  -3  12   9       17.18       15.68      6.99 o 
  -2  12   9        7.15        6.78      5.20 o 
  -1  12   9       46.52       49.63     13.85 o 
   0  12   9      247.38      242.93     15.48 o 
   1  12   9        6.58        2.73      3.52 o 
   2  12   9        0.00        2.78      5.05 o 
   3  12   9        6.08        1.08      5.87 o 
  -3  13   9        1.05       -0.31      6.17 o 
  -2  13   9        1.60       -1.11      6.65 o 
  -1  13   9        0.81       -0.06      5.76 o 
   0  13   9       10.85       10.97      6.05 o 
   1  13   9        1.14        4.61      6.76 o 
   2  13   9        0.86       -0.18      5.15 o 
   3  13   9        0.72        2.75      6.25 o 
  -3  14   9       11.46       14.20     15.63 o 
  -2  14   9        8.93        0.05      8.87 o 
  -1  14   9       20.06       23.11      9.70 o 
   0  14   9        0.66        3.40      5.56 o 
   1  14   9        1.87        7.33      6.98 o 
   2  14   9        0.46        4.16      5.81 o 
  -2  15   9        0.00        3.48      8.18 o 
  -1  15   9       22.10       23.38      9.94 o 
   0  15   9        5.74        3.55     11.36 o 
   1  15   9       16.47       24.85     15.63 o 
   2  15   9       31.75       18.47     10.54 o 
  -1  16   9        0.75       -2.69      8.28 o 
   0  16   9        0.50       -3.55     11.36 o 
   1  16   9        4.36        4.97     12.78 o 
  -5   0  10       39.42       41.90     17.05 o 
  -4   0  10        1.06        9.23      8.52 o 
  -3   0  10       12.50       11.01      5.02 o 
  -2   0  10    15959.11    14731.55   2137.14 o 
   0   0  10       18.88       16.13      4.26 o 
   1   0  10     6234.58     7002.83    319.96 o 
   2   0  10      175.06      186.27     11.43 o 
   3   0  10        0.05        1.47      3.74 o 
   4   0  10      128.07      149.88     21.31 o 
   5   0  10        0.68       -0.71      9.23 o 
  -5   1  10        0.18        0.80      7.68 o 
  -4   1  10        4.21        5.80      6.15 o 
  -3   1  10        1.69        2.62      3.93 o 
  -2   1  10      527.85      504.74     37.72 o 
  -1   1  10      114.51      136.71      7.99 o 
   0   1  10        2.94        1.31      1.30 o 
   1   1  10     4318.32     4767.02    176.92 o 
   2   1  10        4.32        4.76      3.91 o 
   3   1  10       17.53       16.37      4.05 o 
   4   1  10        0.03        1.90      4.05 o 
   5   1  10        0.14        2.94      6.82 o 
  -5   2  10       25.24       17.91      9.50 o 
  -4   2  10        0.00       -2.20      4.76 o 
  -3   2  10        1.71        5.69      4.43 o 
  -2   2  10     4076.80     4059.14    404.51 o 
  -1   2  10        6.98        4.26      4.26 o 
   0   2  10      959.55      938.56     76.72 o 
   1   2  10      645.62      711.98     20.95 o 
   2   2  10      101.51      123.59      8.87 o 
   3   2  10       22.87       24.62      5.59 o 
   4   2  10       61.89       65.84      9.15 o 
   5   2  10        1.31        0.00     10.65 o 
  -5   3  10        4.07        6.40     12.07 o 
  -4   3  10        8.07        2.33      5.11 o 
  -3   3  10       88.88       89.79     13.49 o 
  -2   3  10       13.44       13.78      5.69 o 
  -1   3  10      636.06      633.22     31.54 o 
   0   3  10       66.93       69.12      6.41 o 
   1   3  10      203.36      221.34     16.00 o 
   2   3  10      159.76      161.80      6.37 o 
   3   3  10        2.27        5.36      3.65 o 
   4   3  10       20.14       14.72      5.74 o 
   5   3  10        3.80       -1.05      7.27 o 
  -5   4  10        5.74        7.11     12.78 o 
  -4   4  10        0.61       -0.85      4.95 o 
  -3   4  10       49.31       60.90      9.54 o 
  -2   4  10       36.38       33.18      6.76 o 
  -1   4  10      103.14       95.56      5.46 o 
   0   4  10     1185.03     1253.57     65.52 o 
   1   4  10       16.99       32.52      4.10 o 
   2   4  10       95.59       97.11      6.55 o 
   3   4  10       17.06       18.31      5.40 o 
   4   4  10        4.38        1.16      4.47 o 
   5   4  10        4.82        6.17      7.85 o 
  -4   5  10        2.82        0.00      5.52 o 
  -3   5  10       50.27       47.66      9.28 o 
  -2   5  10       10.81       10.23      4.95 o 
  -1   5  10      113.16      115.41      5.98 o 
   0   5  10      796.84      812.83     45.07 o 
   1   5  10       33.24       50.37      6.46 o 
   2   5  10       79.51       54.00     22.45 o 
   3   5  10       31.19       24.02      5.23 o 
   4   5  10        3.62        3.49      6.27 o 
   5   5  10        0.00        0.06      7.99 o 
  -5   6  10        0.03        7.81     11.36 o 
  -4   6  10        3.44        3.92      6.27 o 
  -3   6  10       29.74       32.38      8.50 o 
  -2   6  10        0.21        3.12      3.91 o 
  -1   6  10        3.85        1.47      3.23 o 
   0   6  10       67.61       83.83      5.57 o 
   1   6  10       88.17       95.45      5.42 o 
   2   6  10        0.03        0.76      2.63 o 
   3   6  10       61.73       38.56     17.17 o 
   4   6  10        3.79       10.40      6.98 o 
   5   6  10        0.03       -0.36      8.04 o 
  -4   7  10        0.27        1.08      6.27 o 
  -3   7  10        2.44        8.43      5.76 o 
  -2   7  10        0.01        3.64      4.97 o 
  -1   7  10       11.27       15.31      5.46 o 
   0   7  10      122.98      127.27      8.16 o 
   1   7  10       93.36       99.32      5.83 o 
   2   7  10       36.47       36.37      5.49 o 
   3   7  10        9.43        6.94      3.99 o 
   4   7  10        1.22       -0.46      5.76 o 
  -4   8  10        1.43        3.07      6.27 o 
  -3   8  10       16.88       12.43      7.03 o 
  -2   8  10        0.05        6.32      4.76 o 
  -1   8  10        4.73        4.34      4.43 o 
   0   8  10       24.66       20.01      3.92 o 
   1   8  10      106.29      111.68      7.75 o 
   2   8  10       10.75        5.87      4.40 o 
   3   8  10        2.77       -0.86      3.82 o 
   4   8  10        5.97        6.90      7.27 o 
  -4   9  10        0.61       -3.23      6.27 o 
  -3   9  10       29.88       31.83      9.28 o 
  -2   9  10       50.75       61.28     14.92 o 
  -1   9  10        0.92       -0.41      4.25 o 
   0   9  10        2.70        1.12      2.71 o 
   1   9  10        1.44        0.44      2.74 o 
   2   9  10      137.34      136.71      9.60 o 
   3   9  10        7.08        8.04      5.43 o 
   4   9  10        1.49        1.45      7.17 o 
  -4  10  10        1.12       -3.97      5.40 o 
  -3  10  10       49.43       57.74     11.80 o 
  -2  10  10       22.73       32.67      9.04 o 
  -1  10  10       19.28       18.51      7.17 o 
   0  10  10        3.75        1.96      3.17 o 
   1  10  10       38.72       37.10      5.77 o 
   2  10  10       53.43       46.13      8.05 o 
   3  10  10       53.01       58.80      9.95 o 
   4  10  10        0.03        0.62      7.48 o 
  -4  11  10        1.13       -2.05      7.99 o 
  -3  11  10        2.46        3.48      5.71 o 
  -2  11  10        1.02        0.91      4.22 o 
  -1  11  10       45.94       38.58      9.50 o 
   0  11  10        2.02        1.51      3.43 o 
   1  11  10        9.56        5.23      3.88 o 
   2  11  10        0.00        5.66      4.74 o 
   3  11  10       37.14       42.15      9.27 o 
   4  11  10        0.00       -7.81     10.65 o 
  -3  12  10        1.49       -1.77      5.46 o 
  -2  12  10       39.13       48.10      8.87 o 
  -1  12  10      165.20      169.90     16.78 o 
   0  12  10       40.91       35.62      6.51 o 
   1  12  10        4.80        6.03      4.74 o 
   2  12  10        4.42        6.30      5.59 o 
   3  12  10        6.34       10.75      6.64 o 
  -3  13  10        0.66        0.22      6.33 o 
  -2  13  10        7.16       12.83      8.28 o 
  -1  13  10       32.62       49.47     11.73 o 
   0  13  10        3.22       -0.06      4.78 o 
   1  13  10        0.01       -5.69      5.52 o 
   2  13  10       14.63       19.18      9.04 o 
   3  13  10       16.07       18.53     10.51 o 
  -2  14  10        1.51        3.51      7.99 o 
  -1  14  10       97.31       99.62     15.26 o 
   0  14  10       12.26       12.07      7.48 o 
   1  14  10       19.70       31.05     11.72 o 
   2  14  10        0.01       -0.81      5.62 o 
  -2  15  10        0.91        0.34      8.01 o 
  -1  15  10        4.89        8.90      8.50 o 
   0  15  10       10.37       11.36     12.07 o 
   1  15  10        2.65        8.52     12.07 o 
   2  15  10        0.37       -3.25      7.77 o 
  -1  16  10        1.80       -1.40      8.28 o 
   0  16  10        0.29       -9.23     10.65 o 
   1  16  10        0.10        2.84     12.07 o 
  -5   1  11        0.55        0.32      7.77 o 
  -4   1  11        2.65        6.37      6.27 o 
  -3   1  11      137.31      124.92     12.43 o 
  -2   1  11     1190.06     1201.21     83.37 o 
  -1   1  11       20.00       26.32      4.52 o 
   0   1  11       10.73       13.25      2.41 o 
   1   1  11      332.51      380.05     13.32 o 
   2   1  11      132.65      146.06      5.81 o 
   3   1  11       23.16       25.60      4.76 o 
   4   1  11       37.06       35.50      7.29 o 
   5   1  11        0.82        1.07      7.03 o 
  -5   2  11        5.12       11.34      8.78 o 
  -4   2  11        0.00        0.71      7.81 o 
  -3   2  11      135.11      137.10     12.28 o 
  -2   2  11      110.22      115.30      7.65 o 
  -1   2  11       56.16       80.27     10.65 o 
   0   2  11      819.56      808.72     45.18 o 
   1   2  11      880.07      986.95     33.65 o 
   2   2  11       66.13       65.77      4.64 o 
   3   2  11       11.47       14.13      5.05 o 
   4   2  11       54.75       61.85      8.87 o 
   5   2  11        2.74       -4.97      8.52 o 
  -5   3  11        2.35        4.77      8.18 o 
  -4   3  11        0.08        2.35      5.63 o 
  -3   3  11        2.13        3.67      4.76 o 
  -2   3  11      275.61      284.07     14.82 o 
  -1   3  11      575.29      522.03     27.82 o 
   0   3  11      196.43      180.71      7.88 o 
   1   3  11      462.08      496.00     25.73 o 
   2   3  11       98.63      106.82      5.69 o 
   3   3  11       68.98       61.00      8.04 o 
   4   3  11        2.15        4.70      4.77 o 
   5   3  11        1.40        5.11      7.85 o 
  -5   4  11        0.31        0.71     11.36 o 
  -4   4  11        6.17        7.46      6.52 o 
  -3   4  11      101.15      103.76     11.80 o 
  -2   4  11        0.80        0.00      3.01 o 
  -1   4  11       83.71       75.51      5.39 o 
   0   4  11      734.28      775.21     43.89 o 
   1   4  11       39.72       50.11      4.78 o 
   2   4  11      106.31      123.23      7.41 o 
   3   4  11      369.20      340.34     15.56 o 
   4   4  11       63.84       69.55      9.53 o 
   5   4  11        0.19       -0.68      7.17 o 
  -5   5  11        0.04        4.97     12.78 o 
  -4   5  11        8.56       10.00      6.76 o 
  -3   5  11       92.64      109.54     12.78 o 
  -2   5  11       15.29       16.69      6.03 o 
  -1   5  11      678.02      644.63     13.67 o 
   0   5  11     1210.22     1221.06     62.45 o 
   1   5  11        9.38        5.92      2.87 o 
   2   5  11      671.88      633.55     16.94 o 
   3   5  11      393.18      389.72     16.79 o 
   4   5  11        0.05        0.61      5.25 o 
   5   5  11        0.05       -0.85      7.48 o 
  -5   6  11        1.05        0.71     10.65 o 
  -4   6  11        5.97        3.21      6.27 o 
  -3   6  11       65.88       64.43     10.51 o 
  -2   6  11        1.79        4.97      4.43 o 
  -1   6  11       78.38       74.41      9.59 o 
   0   6  11      433.07      476.57     22.06 o 
   1   6  11        0.00        0.81      2.16 o 
   2   6  11      194.32      208.91      9.93 o 
   3   6  11       88.32       90.10      8.32 o 
   4   6  11        8.44       15.26      7.77 o 
  -4   7  11        0.61        1.70      6.15 o 
  -3   7  11       53.91       57.67     10.21 o 
  -2   7  11        9.67        8.52      5.25 o 
  -1   7  11      150.36      131.90     11.73 o 
   0   7  11       39.47       44.32      4.84 o 
   1   7  11       10.18        8.99      2.99 o 
   2   7  11      223.82      220.09     12.92 o 
   3   7  11       26.27       15.43      6.00 o 
   4   7  11        0.02        0.47      5.78 o 
  -4   8  11        0.00        1.02      6.76 o 
  -3   8  11       21.68       26.73      8.50 o 
  -2   8  11      120.77      129.22     13.54 o 
  -1   8  11        2.51        3.20      4.02 o 
   0   8  11       23.21       26.54      4.45 o 
   1   8  11      124.15      124.45      8.34 o 
   2   8  11      358.06      342.28     13.40 o 
   3   8  11        4.62        4.96      4.70 o 
   4   8  11        0.65        2.87      6.98 o 
  -4   9  11        0.21        7.95      7.48 o 
  -3   9  11       49.90       63.96     11.80 o 
  -2   9  11       71.42       76.03     11.52 o 
  -1   9  11      440.09      442.16     38.02 o 
   0   9  11       73.53       76.38      8.18 o 
   1   9  11      272.70      277.81     21.84 o 
   2   9  11      334.50      314.09     24.61 o 
   3   9  11       16.40       21.94      6.90 o 
   4   9  11        0.09        4.92      7.27 o 
  -4  10  11       15.32       15.73      8.23 o 
  -3  10  11       33.93       37.90     10.30 o 
  -2  10  11        0.40        2.71      5.25 o 
  -1  10  11      254.93      256.33     23.80 o 
   0  10  11        0.01       -0.71      3.28 o 
   1  10  11        5.60        6.52      3.88 o 
   2  10  11       40.48       28.81      9.22 o 
   3  10  11       11.98        8.98      6.12 o 
   4  10  11        1.98        2.49      7.53 o 
  -4  11  11        0.74       -2.19      6.25 o 
  -3  11  11       40.38       43.54     12.00 o 
  -2  11  11       19.83       19.53      7.99 o 
  -1  11  11       72.65       79.07     12.52 o 
   0  11  11        0.30       -1.29      3.07 o 
   1  11  11        0.34        2.79      3.63 o 
   2  11  11        9.84        6.15      5.46 o 
   3  11  11        5.85       10.91      6.25 o 
  -3  12  11       43.78       39.83      9.09 o 
  -2  12  11       11.87        6.96      7.48 o 
  -1  12  11      173.79      173.75     17.28 o 
   0  12  11       18.29       14.74      5.11 o 
   1  12  11        1.42        7.32      5.15 o 
   2  12  11        1.58        6.40      5.57 o 
   3  12  11       25.49       37.07      9.63 o 
  -3  13  11        9.89        7.08      6.58 o 
  -2  13  11       19.41       23.99     10.06 o 
  -1  13  11        5.39        5.52      6.65 o 
   0  13  11       58.34       60.49     10.35 o 
   1  13  11        5.60        2.89      6.47 o 
   2  13  11        0.31       -0.36      6.52 o 
   3  13  11        0.56        1.68      6.77 o 
  -2  14  11        0.58       -0.02      8.36 o 
  -1  14  11        2.55        3.91      7.53 o 
   0  14  11        4.70        4.68      7.17 o 
   1  14  11        6.48        4.26      7.27 o 
   2  14  11        6.12        7.38      8.28 o 
  -2  15  11        3.11        6.23      8.87 o 
  -1  15  11        2.81       11.76      8.87 o 
   0  15  11       19.98       17.61      9.38 o 
   1  15  11        1.05        9.23     12.78 o 
   2  15  11        0.12       -2.68      7.99 o 
  -1  16  11        0.43        0.36      8.53 o 
   0  16  11        0.18       -0.71     12.07 o 
  -5   0  12        0.09       -2.13      9.94 o 
  -4   0  12        5.55        8.52      9.94 o 
  -3   0  12        0.01        1.96      4.25 o 
  -2   0  12        0.03        2.43      3.41 o 
  -1   0  12      311.09      334.30     73.21 o 
   0   0  12      818.74      704.55    120.97 o 
   1   0  12      839.38      952.30     80.88 o 
   2   0  12      158.03      159.84     11.02 o 
   3   0  12        0.31       -0.05      3.74 o 
   4   0  12       56.44       71.73     17.05 o 
   5   0  12        0.08       10.65     11.36 o 
  -5   1  12        0.45       -2.59      7.77 o 
  -4   1  12        0.10        1.42      5.52 o 
  -3   1  12       75.72       93.09      9.26 o 
  -2   1  12       83.37       81.79      7.89 o 
  -1   1  12      412.29      411.93     27.40 o 
   0   1  12      387.57      271.12     62.09 o 
   1   1  12     1057.63     1083.95     36.79 o 
   2   1  12       65.74       67.87      6.16 o 
   3   1  12      338.10      332.54     13.23 o 
   4   1  12        0.00        3.25      4.36 o 
   5   1  12        0.06       -0.79      6.76 o 
  -5   2  12        0.03       -1.85      7.77 o 
  -4   2  12        0.02        0.00      8.52 o 
  -3   2  12        2.98        3.74      4.60 o 
  -2   2  12       78.70       78.26      6.44 o 
  -1   2  12      105.10      150.25     24.02 o 
   0   2  12      634.44      591.11     61.49 o 
   1   2  12      368.60      459.40     27.29 o 
   2   2  12        3.85        6.98      2.13 o 
   3   2  12      605.69      608.45     34.52 o 
   4   2  12       17.59       17.76      6.17 o 
   5   2  12        0.57        4.26     10.65 o 
  -5   3  12        0.00        8.81      8.78 o 
  -4   3  12        0.77        0.41      5.76 o 
  -3   3  12       11.81       10.41      5.78 o 
  -2   3  12       14.22       12.11      5.25 o 
  -1   3  12       68.98       68.16      5.51 o 
   0   3  12        0.51        0.95      2.05 o 
   1   3  12       19.82       32.00      3.96 o 
   2   3  12       21.61       25.26      4.22 o 
   3   3  12      558.92      549.88     19.83 o 
   4   3  12       46.85       55.20      9.07 o 
   5   3  12        0.04        9.23     12.07 o 
  -5   4  12        0.13       -2.13     11.36 o 
  -4   4  12        7.46        7.76      6.76 o 
  -3   4  12      111.65      122.51     12.94 o 
  -2   4  12      102.40      107.41     11.01 o 
  -1   4  12      224.43      226.80     15.38 o 
   0   4  12      336.91      352.56     17.60 o 
   1   4  12      129.66      119.72     22.65 o 
   2   4  12       54.40       57.80      5.90 o 
   3   4  12      890.87      933.29     25.58 o 
   4   4  12        3.58        2.15      4.77 o 
   5   4  12        0.32        4.26      8.28 o 
  -5   5  12        2.96        0.71     12.78 o 
  -4   5  12        2.84       -0.65      5.46 o 
  -3   5  12       68.85       61.95     10.21 o 
  -2   5  12       36.96       43.32     11.36 o 
  -1   5  12      179.30      154.54      7.46 o 
   0   5  12      666.14      734.98     39.82 o 
   1   5  12       44.84       53.41      5.28 o 
   2   5  12      112.50      103.68      7.69 o 
   3   5  12      224.93      241.65     13.66 o 
   4   5  12        3.03        1.64      5.76 o 
   5   5  12        1.29       -2.13      7.53 o 
  -5   6  12        4.19        5.69     12.78 o 
  -4   6  12       11.03       10.51      7.81 o 
  -3   6  12       55.31       65.67     10.79 o 
  -2   6  12        2.16        4.62      4.52 o 
  -1   6  12      101.75      100.67     10.55 o 
   0   6  12       35.02       35.25      4.98 o 
   1   6  12      169.60      167.39      8.40 o 
   2   6  12      310.38      287.55     11.59 o 
   3   6  12       86.24       71.69      9.19 o 
   4   6  12        1.04        3.20      5.96 o 
  -4   7  12        0.60       -1.28      6.15 o 
  -3   7  12        4.69        3.82      5.25 o 
  -2   7  12        7.19        8.45      5.25 o 
  -1   7  12        0.43        2.13      4.02 o 
   0   7  12      365.11      381.68     23.94 o 
   1   7  12        0.29       -0.06      2.38 o 
   2   7  12      127.22      140.33      9.39 o 
   3   7  12        0.84       -1.03      3.10 o 
   4   7  12        8.59       12.89      7.99 o 
  -4   8  12        0.36        3.87      6.76 o 
  -3   8  12        0.99        3.93      5.76 o 
  -2   8  12        5.93       13.49      6.52 o 
  -1   8  12        5.97        3.91      4.52 o 
   0   8  12        0.37        1.27      2.41 o 
   1   8  12        1.28        2.53      3.07 o 
   2   8  12       28.85       25.98      5.49 o 
   3   8  12       24.31       21.02      6.69 o 
   4   8  12        0.06       -1.02      6.27 o 
  -4   9  12        0.75        0.52      7.27 o 
  -3   9  12       42.99       42.54     10.79 o 
  -2   9  12        2.40        2.77      5.46 o 
  -1   9  12       47.25       49.76     15.27 o 
   0   9  12       11.42       10.57      4.47 o 
   1   9  12      125.13      112.83      9.94 o 
   2   9  12       17.62       13.08      4.61 o 
   3   9  12       24.06       27.51      7.60 o 
   4   9  12        0.22        1.07      7.03 o 
  -4  10  12        0.03        3.80      7.99 o 
  -3  10  12        8.13        7.81      7.03 o 
  -2  10  12       60.12       74.95     12.55 o 
  -1  10  12       39.03       50.50     10.01 o 
   0  10  12       61.26       44.98      7.36 o 
   1  10  12      224.15      207.28     11.02 o 
   2  10  12        0.02        0.66      3.63 o 
   3  10  12        1.60        4.88      5.53 o 
   4  10  12        6.14        8.40     11.36 o 
  -3  11  12       30.22       38.44     11.01 o 
  -2  11  12       20.49       33.17      9.70 o 
  -1  11  12      126.11      140.69     28.77 o 
   0  11  12       17.76       16.69      7.53 o 
   1  11  12        5.80        4.78      3.70 o 
   2  11  12       36.88       31.41      7.72 o 
   3  11  12        1.13        0.12      5.57 o 
  -3  12  12       13.69       12.78      7.08 o 
  -2  12  12        2.96        3.20      6.52 o 
  -1  12  12       42.14       53.60     11.80 o 
   0  12  12       18.25       24.50      8.53 o 
   1  12  12       10.17       12.28      5.87 o 
   2  12  12        0.73        5.39      5.71 o 
   3  12  12        4.85        5.92      6.56 o 
  -3  13  12        4.20        4.63      6.23 o 
  -2  13  12        0.80       -3.29      6.76 o 
  -1  13  12       20.98       10.50      8.16 o 
   0  13  12       43.43       37.81     10.51 o 
   1  13  12        5.99        3.50      6.76 o 
   2  13  12        5.32        8.02      6.77 o 
   3  13  12        2.12        8.22      7.46 o 
  -2  14  12        2.19        2.27      7.68 o 
  -1  14  12       27.49       31.07     11.72 o 
   0  14  12        0.45        1.08      6.76 o 
   1  14  12       11.75        8.89      7.77 o 
   2  14  12       11.52       15.94      9.90 o 
  -1  15  12       17.93       16.01     10.21 o 
   0  15  12       23.14       33.38     11.55 o 
   1  15  12        4.64       12.07     13.49 o 
  -5   1  13        0.03        0.71      8.04 o 
  -4   1  13        0.26        1.78      6.03 o 
  -3   1  13      360.28      354.27     15.27 o 
  -2   1  13       41.34       43.14      4.84 o 
  -1   1  13       12.70       17.82      3.17 o 
   0   1  13       11.52        6.94      3.43 o 
   1   1  13      161.31      176.80     10.93 o 
   2   1  13        7.37        9.79      3.11 o 
   3   1  13       53.52       60.16      6.68 o 
   4   1  13       56.54       49.08      8.53 o 
   5   1  13        0.80        6.84      7.99 o 
  -5   2  13        0.68        3.03      8.18 o 
  -4   2  13        1.37        1.87      6.27 o 
  -3   2  13       99.12       97.26     11.78 o 
  -2   2  13      159.28      154.18      8.70 o 
  -1   2  13      253.64      247.22     13.75 o 
   0   2  13      243.60      204.04     15.59 o 
   1   2  13       20.47       20.93      2.48 o 
   2   2  13      383.70      402.47     30.73 o 
   3   2  13       30.18       20.99      6.12 o 
   4   2  13        0.11        2.16      4.64 o 
   5   2  13        0.03        6.40     10.65 o 
  -5   3  13        0.77       -3.21      7.77 o 
  -4   3  13        0.77        0.58      5.46 o 
  -3   3  13       73.35       76.29     10.91 o 
  -2   3  13       22.82       26.17      6.47 o 
  -1   3  13      199.49      189.99     11.79 o 
   0   3  13     1158.19     1178.47     84.30 o 
   1   3  13      126.14      126.25     10.11 o 
   2   3  13       86.04       79.65      6.40 o 
   3   3  13       37.75       40.30      7.35 o 
   4   3  13        1.84        7.46      5.15 o 
   5   3  13        2.75        9.23     12.78 o 
  -5   4  13        0.01       -4.97     10.65 o 
  -4   4  13        2.92        1.42      5.76 o 
  -3   4  13      165.92      175.44     14.31 o 
  -2   4  13        1.29        2.13      4.02 o 
  -1   4  13       10.64       12.49      3.94 o 
   0   4  13        0.00        2.40      2.29 o 
   1   4  13        0.09        0.41      1.76 o 
   2   4  13      276.23      274.39     10.68 o 
   3   4  13      258.99      245.84     14.40 o 
   4   4  13        2.87        2.80      5.05 o 
   5   4  13        0.00       -0.36      7.53 o 
  -5   5  13        0.89       -1.42     11.36 o 
  -4   5  13       11.32       11.74      7.48 o 
  -3   5  13       28.58       32.69      8.28 o 
  -2   5  13       22.47       18.02      6.27 o 
  -1   5  13      166.38      164.51     20.25 o 
   0   5  13      127.09      136.65      7.93 o 
   1   5  13      270.42      305.45     22.39 o 
   2   5  13       23.79       22.57      4.47 o 
   3   5  13        1.49        1.13      3.73 o 
   4   5  13        1.26        3.78      5.18 o 
  -4   6  13        0.11        4.10      6.47 o 
  -3   6  13       11.13       12.13      6.47 o 
  -2   6  13       39.14       50.40      9.28 o 
  -1   6  13       21.15       12.78      5.52 o 
   0   6  13        3.24        2.13      2.58 o 
   1   6  13       41.65       39.76      5.63 o 
   2   6  13      152.85      118.11     33.27 o 
   3   6  13       33.94       40.38      7.72 o 
   4   6  13        3.65        1.36      6.27 o 
  -4   7  13        3.53        8.19      7.48 o 
  -3   7  13        2.14        4.52      6.40 o 
  -2   7  13       14.66       15.46      6.47 o 
  -1   7  13      282.95      292.93     16.83 o 
   0   7  13        1.35        2.29      2.99 o 
   1   7  13        0.12        2.99      2.74 o 
   2   7  13      313.31      333.36     12.86 o 
   3   7  13        0.06        1.31      4.22 o 
   4   7  13        2.53       -0.76      6.27 o 
  -4   8  13        7.46       12.99      8.50 o 
  -3   8  13        3.28        1.07      5.52 o 
  -2   8  13       43.76       43.66      9.79 o 
  -1   8  13       99.94      121.14     12.80 o 
   0   8  13        3.84        4.52      3.53 o 
   1   8  13      610.96      606.80     45.15 o 
   2   8  13      574.31      493.66     25.03 o 
   3   8  13        6.11        7.02      7.46 o 
   4   8  13       14.84       20.32      9.70 o 
  -4   9  13        0.11       -3.47      6.98 o 
  -3   9  13        8.10        7.79      6.76 o 
  -2   9  13        3.55        0.37      5.25 o 
  -1   9  13      399.29      473.26     22.86 o 
   0   9  13       81.21       69.60     10.51 o 
   1   9  13      274.54      298.40     18.66 o 
   2   9  13       63.67       66.03      7.64 o 
   3   9  13        8.69        9.11      5.51 o 
   4   9  13        7.41       12.94      9.20 o 
  -4  10  13       21.59       19.75     10.28 o 
  -3  10  13        6.26        2.87      6.76 o 
  -2  10  13        4.58        6.62      6.27 o 
  -1  10  13      308.68      307.43     19.59 o 
   0  10  13        1.89        3.41      4.73 o 
   1  10  13       28.94       32.14      5.91 o 
   2  10  13       98.41       96.23      9.10 o 
   3  10  13        1.81        1.41      5.32 o 
   4  10  13        2.11        0.00     11.36 o 
  -3  11  13        2.47        2.08      6.98 o 
  -2  11  13        0.27       -2.49      5.52 o 
  -1  11  13      103.04      116.72     24.15 o 
   0  11  13       11.85        9.74      6.82 o 
   1  11  13       61.74       68.03      9.18 o 
   2  11  13       55.98       57.54      9.55 o 
   3  11  13       11.84       12.31      6.69 o 
  -3  12  13        0.70        0.20      6.01 o 
  -2  12  13        0.00       -2.53      6.27 o 
  -1  12  13       75.61       86.18     13.45 o 
   0  12  13       18.30       20.66      8.18 o 
   1  12  13        1.98        3.04      4.92 o 
   2  12  13        6.42       13.70      6.64 o 
   3  12  13        3.57        5.07      6.54 o 
  -3  13  13        0.63       -3.56      5.90 o 
  -2  13  13        0.18       -0.51      6.98 o 
  -1  13  13       16.16       21.23      8.99 o 
   0  13  13        5.97        6.04      6.52 o 
   1  13  13        0.02        2.55      5.01 o 
   2  13  13       18.75       21.79      7.65 o 
  -2  14  13        0.58       -2.16      7.27 o 
  -1  14  13       43.86       34.91     19.53 o 
   0  14  13        1.16       -0.34      6.76 o 
   1  14  13       15.99       20.63      8.99 o 
   2  14  13        0.06        3.09      7.99 o 
  -1  15  13       10.81       13.71     10.65 o 
   0  15  13        0.73        1.07      7.53 o 
   1  15  13        7.86       11.58      9.50 o 
  -5   0  14        0.29       -3.55     10.65 o 
  -4   0  14        0.06        2.84      9.94 o 
  -3   0  14       72.40       78.13     18.47 o 
  -2   0  14      226.42      224.21     45.47 o 
  -1   0  14      251.29      208.93     48.68 o 
   0   0  14      203.51      176.99     47.25 o 
   1   0  14       91.85      108.80      7.21 o 
   2   0  14        9.08       16.40      5.46 o 
   3   0  14        4.38       -1.42      4.02 o 
   4   0  14        0.44        0.71      7.11 o 
   5   0  14        2.32        0.00     10.65 o 
  -5   1  14        0.00        1.67      7.68 o 
  -4   1  14        1.61        0.14      6.27 o 
  -3   1  14      177.39      188.23     14.73 o 
  -2   1  14        2.87        6.12      3.00 o 
  -1   1  14      187.73      186.65     25.54 o 
   0   1  14     1193.29      814.24    254.59 o 
   1   1  14       41.14       38.43      3.19 o 
   2   1  14      105.74      115.12      7.27 o 
   3   1  14      165.71      149.82     10.96 o 
   4   1  14       48.41       46.38     10.79 o 
   5   1  14        0.47       -1.15      7.27 o 
  -5   2  14        2.07        5.69      8.87 o 
  -4   2  14        4.99        7.46      7.03 o 
  -3   2  14       95.19      107.44     12.28 o 
  -2   2  14       19.26       22.67      6.40 o 
  -1   2  14      274.05      323.97     23.64 o 
   0   2  14      258.13      261.04     30.36 o 
   1   2  14      453.53      475.66     28.78 o 
   2   2  14       67.79       69.12      6.05 o 
   3   2  14       12.10        3.79      4.10 o 
   4   2  14        0.43       -2.46      4.05 o 
   5   2  14        0.00        0.00      7.48 o 
  -5   3  14        0.46        3.20      9.04 o 
  -4   3  14        8.56       11.36     10.65 o 
  -3   3  14      175.85      178.24     15.17 o 
  -2   3  14        1.25        5.69      4.43 o 
  -1   3  14       12.67       11.45      3.40 o 
   0   3  14       11.57       11.05      3.44 o 
   1   3  14        1.62        1.85      2.02 o 
   2   3  14        3.07        1.57      2.92 o 
   3   3  14       33.68       29.31      6.69 o 
   4   3  14       25.54       19.61      6.80 o 
   5   3  14        0.29       -2.84     11.36 o 
  -5   4  14        2.57        6.40      9.04 o 
  -4   4  14        4.01       12.07      7.03 o 
  -3   4  14       89.13       81.28     11.73 o 
  -2   4  14      249.17      245.87     15.32 o 
  -1   4  14       43.87       53.34      5.74 o 
   0   4  14     1086.57     1028.55     49.54 o 
   1   4  14       49.47       41.81     10.07 o 
   2   4  14        9.23        7.54      3.23 o 
   3   4  14        0.15       -0.30      3.95 o 
   4   4  14        1.41        0.29      4.88 o 
  -4   5  14        1.36        0.80      5.96 o 
  -3   5  14        9.71        9.34      6.15 o 
  -2   5  14       50.76       51.86      9.04 o 
  -1   5  14       58.98       68.17      8.78 o 
   0   5  14        1.60        1.02      2.46 o 
   1   5  14       68.34       70.20      6.21 o 
   2   5  14       15.88       13.49      3.90 o 
   3   5  14       30.45       41.88      7.77 o 
   4   5  14        4.41        1.84      4.99 o 
  -4   6  14       10.29        7.34      7.34 o 
  -3   6  14        4.36        4.90      5.46 o 
  -2   6  14      137.68      136.73     13.54 o 
  -1   6  14      262.28      262.22     15.57 o 
   0   6  14       87.23       82.03      8.96 o 
   1   6  14      297.95      319.17     11.57 o 
   2   6  14        9.88        4.10      3.03 o 
   3   6  14        2.76       -0.94      3.92 o 
   4   6  14        2.06        5.38      6.98 o 
  -4   7  14        6.51        4.54      6.98 o 
  -3   7  14        0.02        4.45      5.46 o 
  -2   7  14      153.68      165.44     14.81 o 
  -1   7  14       29.80       36.23     11.36 o 
   0   7  14       32.07       25.46      4.98 o 
   1   7  14      468.91      464.77     25.13 o 
   2   7  14        0.93        2.82      3.27 o 
   3   7  14       10.85       10.99      5.87 o 
   4   7  14        0.73        1.59      6.47 o 
  -4   8  14        0.42        2.59      6.98 o 
  -3   8  14        2.32        1.74      5.46 o 
  -2   8  14       37.41       49.09      9.79 o 
  -1   8  14       50.40       61.37     10.01 o 
   0   8  14       30.83       36.09      8.04 o 
   1   8  14      382.19      397.01     26.97 o 
   2   8  14        1.33        1.35      3.27 o 
   3   8  14        2.13        1.42      4.64 o 
   4   8  14       15.59       33.15     12.03 o 
  -4   9  14        1.08        1.99      7.48 o 
  -3   9  14        8.47        7.81      7.53 o 
  -2   9  14      218.51      235.45     30.90 o 
  -1   9  14      113.25      119.70     13.57 o 
   0   9  14       50.78       57.60     14.20 o 
   1   9  14      714.88      679.36     36.53 o 
   2   9  14        3.09        2.39      3.76 o 
   3   9  14        2.91        1.24      5.96 o 
   4   9  14        0.31        4.56      8.28 o 
  -4  10  14        8.35       11.18      9.50 o 
  -3  10  14        4.43        6.44      7.27 o 
  -2  10  14        3.19        1.87      6.15 o 
  -1  10  14      101.45      105.78     13.54 o 
   0  10  14       18.14       14.56      7.03 o 
   1  10  14        0.08        0.71      3.55 o 
   2  10  14        0.49        3.74      4.22 o 
   3  10  14        0.13       -0.53      5.05 o 
  -3  11  14       10.17       13.49      8.78 o 
  -2  11  14       21.16       17.88      8.50 o 
  -1  11  14       52.55       48.45     11.36 o 
   0  11  14       16.81       17.53      7.68 o 
   1  11  14       39.84       49.32      8.42 o 
   2  11  14       30.14       24.13      7.46 o 
   3  11  14       12.73       11.22      7.08 o 
  -3  12  14        1.30       -0.78      7.27 o 
  -2  12  14       27.12       34.44     10.58 o 
  -1  12  14        1.18       -0.55      5.63 o 
   0  12  14       36.30       40.45     10.51 o 
   1  12  14        5.68        1.35      4.88 o 
   2  12  14       29.93       33.57      8.81 o 
   3  12  14        1.42        2.68      6.36 o 
  -2  13  14        5.07        7.56      8.01 o 
  -1  13  14       10.40       12.14      8.28 o 
   0  13  14       28.89       26.02      9.79 o 
   1  13  14        2.70        4.76      5.66 o 
   2  13  14        0.42        2.82      7.77 o 
  -2  14  14        8.99       12.89      9.70 o 
  -1  14  14        4.08        7.32      8.28 o 
   0  14  14        5.73       11.65      8.69 o 
   1  14  14       11.82       16.07      9.50 o 
   2  14  14        0.55       -1.59      7.85 o 
  -1  15  14        2.98        4.05      8.69 o 
   0  15  14        3.69        4.26      8.78 o 
   1  15  14       17.42       31.93     12.03 o 
  -5   1  15        0.18        6.93      9.28 o 
  -4   1  15        1.85        2.76      6.76 o 
  -3   1  15     1179.05     1126.72    112.64 o 
  -2   1  15        8.06        9.80      3.23 o 
  -1   1  15       14.45       18.81      4.20 o 
   0   1  15     1304.61     1058.03    259.89 o 
   1   1  15       92.89       93.75      5.94 o 
   2   1  15        0.57        2.20      2.52 o 
   3   1  15      193.00      188.87     12.54 o 
   4   1  15        0.22       -1.15      5.25 o 
   5   1  15        0.70       -2.94      6.98 o 
  -5   2  15        2.03        9.58      9.54 o 
  -4   2  15       14.11       13.13      8.28 o 
  -3   2  15       53.12       53.48      8.92 o 
  -2   2  15        3.70        4.42      4.43 o 
  -1   2  15       12.94       14.73      3.43 o 
   0   2  15     1405.82     1290.93    106.27 o 
   1   2  15        0.36        0.13      1.93 o 
   2   2  15        0.00       -0.71      2.87 o 
   3   2  15       21.65       21.53      5.93 o 
   4   2  15        9.28        7.06      5.40 o 
   5   2  15        0.34        2.13      8.28 o 
  -5   3  15        0.55       -0.36      8.53 o 
  -4   3  15        0.71       12.78     11.36 o 
  -3   3  15      234.59      240.32     16.83 o 
  -2   3  15        9.52       17.81      6.27 o 
  -1   3  15      528.04      529.76     40.53 o 
   0   3  15      100.47      115.44     10.97 o 
   1   3  15       26.39       28.52      6.27 o 
   2   3  15      135.26      130.25     10.09 o 
   3   3  15       24.85       23.32      6.23 o 
   4   3  15       10.32       22.16      7.05 o 
  -5   4  15        2.37        3.55      9.04 o 
  -4   4  15       39.41       29.79      9.23 o 
  -3   4  15        1.04        3.62      5.25 o 
  -2   4  15      118.72      120.18     14.56 o 
  -1   4  15      111.29      117.12      7.82 o 
   0   4  15       99.42      102.98      7.59 o 
   1   4  15       30.89       26.95      4.39 o 
   2   4  15       32.31       33.13      5.11 o 
   3   4  15       53.51       45.75      8.05 o 
   4   4  15        4.17       -2.21      4.64 o 
  -4   5  15        4.93        1.78      6.52 o 
  -3   5  15        4.08        3.55      5.52 o 
  -2   5  15      103.12       96.81     11.52 o 
  -1   5  15      164.08      159.80     12.30 o 
   0   5  15        1.59       -0.13      2.29 o 
   1   5  15      220.60      226.05     14.26 o 
   2   5  15        1.95        3.65      3.17 o 
   3   5  15       12.73       11.02      5.40 o 
   4   5  15        3.58        7.47      5.87 o 
  -4   6  15        3.70        2.81      6.76 o 
  -3   6  15        5.15        5.28      5.76 o 
  -2   6  15        6.46        9.92      5.76 o 
  -1   6  15       47.12       50.23      8.78 o 
   0   6  15      105.98      112.69     13.29 o 
   1   6  15        6.83        9.46      3.42 o 
   2   6  15        8.55        5.46      3.43 o 
   3   6  15        4.43        6.87      5.18 o 
   4   6  15        2.10        6.75      7.53 o 
  -4   7  15        3.59        6.67      7.48 o 
  -3   7  15        1.43        4.60      6.27 o 
  -2   7  15        2.22        5.49      5.25 o 
  -1   7  15       11.49       14.09      5.78 o 
   0   7  15       10.39       10.09      3.95 o 
   1   7  15        9.67        9.23      3.75 o 
   2   7  15       74.81       79.75      7.86 o 
   3   7  15        5.46        2.05      4.64 o 
   4   7  15        0.30       -1.07      6.52 o 
  -4   8  15        0.62        3.00      7.68 o 
  -3   8  15       13.56       18.42      8.28 o 
  -2   8  15        6.92       11.80      6.47 o 
  -1   8  15       28.64       31.61      8.50 o 
   0   8  15        1.63        0.76      3.93 o 
   1   8  15      159.98      173.36     10.15 o 
   2   8  15        0.14        1.25      3.36 o 
   3   8  15        3.14        1.11      4.77 o 
   4   8  15        0.01       -2.84      7.03 o 
  -4   9  15        6.37       10.74      8.87 o 
  -3   9  15        0.63       -1.45      6.27 o 
  -2   9  15       21.14       32.67      9.50 o 
  -1   9  15        3.71        3.55      5.02 o 
   0   9  15      124.09      121.42     13.80 o 
   1   9  15       82.96       93.46      8.75 o 
   2   9  15       74.85       87.96      8.95 o 
   3   9  15        2.38       -0.12      5.76 o 
   4   9  15       40.87       49.62     13.53 o 
  -3  10  15        0.60       -2.28      6.27 o 
  -2  10  15        2.50        2.41      6.27 o 
  -1  10  15        9.17        7.42      6.27 o 
   0  10  15        0.80        1.20      4.76 o 
   1  10  15       38.14       27.33      6.09 o 
   2  10  15        4.14        8.84      4.52 o 
   3  10  15        1.67       -0.36      6.52 o 
  -3  11  15        8.25        8.36      8.50 o 
  -2  11  15       23.80       19.89      8.78 o 
  -1  11  15       12.15        9.23      6.52 o 
   0  11  15        0.92        4.57      5.76 o 
   1  11  15        3.36        2.36      4.74 o 
   2  11  15       11.94       12.91      5.39 o 
   3  11  15        0.41       -2.49      7.03 o 
  -3  12  15        0.45       -3.50      7.17 o 
  -2  12  15       48.06       49.12     12.52 o 
  -1  12  15        0.04        5.69      6.52 o 
   0  12  15        0.93        1.62      6.27 o 
   1  12  15       29.74       36.98      8.45 o 
   2  12  15       40.26       40.26      9.25 o 
   3  12  15        4.19        6.19      7.31 o 
  -2  13  15       75.45       59.45     14.92 o 
  -1  13  15        0.00       -1.87      6.75 o 
   0  13  15       14.89       11.72      8.04 o 
   1  13  15        9.56        6.04      6.12 o 
   2  13  15        0.92        3.58      8.28 o 
  -2  14  15        0.08        9.11      8.67 o 
  -1  14  15        2.87       -2.59      6.98 o 
   0  14  15        0.12       -1.78      7.03 o 
   1  14  15        0.11        2.13      7.27 o 
   2  14  15        2.70        1.36      8.78 o 
  -1  15  15        0.19        0.06      8.36 o 
   0  15  15        1.37        4.83     10.29 o 
   1  15  15        5.18        4.56      8.87 o 
  -5   0  16        0.00        1.42     12.07 o 
  -4   0  16       23.59       10.65     12.78 o 
  -3   0  16      479.12      398.71     31.98 o 
  -2   0  16        3.29        1.11      3.93 o 
  -1   0  16        0.05        0.00      3.01 o 
   0   0  16      358.56      353.17     46.20 o 
   1   0  16      206.31      203.15     10.11 o 
   2   0  16       18.02       15.27      5.52 o 
   3   0  16      126.53      134.43     13.64 o 
   4   0  16        5.60       -0.71      8.52 o 
  -5   1  16        0.00        0.36      8.99 o 
  -4   1  16        9.15       17.21      9.38 o 
  -3   1  16       43.08       51.60      8.18 o 
  -2   1  16       20.63       24.73      4.64 o 
  -1   1  16      198.37      180.33     19.58 o 
   0   1  16      258.70      204.88     47.28 o 
   1   1  16       38.73       41.50      5.08 o 
   2   1  16      272.49      289.93     22.56 o 
   3   1  16       23.76       21.20      5.98 o 
   4   1  16        2.23        0.59      5.76 o 
  -5   2  16        0.02       -3.85      8.78 o 
  -4   2  16        9.50       17.76      9.28 o 
  -3   2  16      170.43      199.79     15.45 o 
  -2   2  16        0.62       -0.84      2.81 o 
  -1   2  16       23.79       24.76      6.97 o 
   0   2  16      296.30      291.47     17.64 o 
   1   2  16       16.00       17.96      4.14 o 
   2   2  16        0.92        1.42      3.40 o 
   3   2  16       35.26       27.65      6.71 o 
   4   2  16        2.46        5.96      5.46 o 
  -5   3  16        0.45        2.49      9.04 o 
  -4   3  16       20.56       23.71      9.79 o 
  -3   3  16       12.47       19.20      7.48 o 
  -2   3  16        9.43        8.49      5.25 o 
  -1   3  16        6.87        4.42      3.12 o 
   0   3  16      209.17      211.32     12.42 o 
   1   3  16       17.70       15.42      3.51 o 
   2   3  16       72.72       78.99      9.41 o 
   3   3  16      182.32      187.05     13.38 o 
   4   3  16        0.97       -1.94      4.64 o 
  -4   4  16        0.86       -1.20      6.47 o 
  -3   4  16       35.25       35.65      9.28 o 
  -2   4  16      180.74      195.65     40.14 o 
  -1   4  16       82.78       91.05     13.76 o 
   0   4  16      150.75      164.17      9.22 o 
   1   4  16      467.44      466.37     22.57 o 
   2   4  16      369.96      363.28     22.41 o 
   3   4  16        9.75        4.68      4.77 o 
   4   4  16        2.62        3.03      5.32 o 
  -4   5  16       12.15       18.82      9.04 o 
  -3   5  16        5.14        8.61      6.27 o 
  -2   5  16        0.50       -1.78      4.02 o 
  -1   5  16      120.42      129.68     12.30 o 
   0   5  16        4.51        8.11      3.44 o 
   1   5  16      193.11      191.42     13.54 o 
   2   5  16      353.92      367.21     16.39 o 
   3   5  16       65.50       64.70      9.43 o 
   4   5  16        0.38       -0.13      5.40 o 
  -4   6  16        9.66        8.52      7.85 o 
  -3   6  16        1.80        0.39      4.95 o 
  -2   6  16        0.26       -1.78      4.02 o 
  -1   6  16       53.02       63.54      9.79 o 
   0   6  16       10.99        8.97      3.96 o 
   1   6  16      146.68      160.15      9.44 o 
   2   6  16      155.36      158.39     10.11 o 
   3   6  16       18.08       22.26      6.80 o 
   4   6  16        2.30        3.20      7.03 o 
  -4   7  16        5.74        4.63      7.68 o 
  -3   7  16       11.52       10.30      7.03 o 
  -2   7  16        0.80        1.27      4.76 o 
  -1   7  16       35.45       40.10      8.78 o 
   0   7  16       33.15       32.66      5.82 o 
   1   7  16      152.66      145.50      9.49 o 
   2   7  16        0.77        0.14      3.46 o 
   3   7  16        5.08        7.70      5.48 o 
   4   7  16        7.75        7.30      7.99 o 
  -4   8  16        2.25        1.28      7.77 o 
  -3   8  16        4.61        2.87      6.76 o 
  -2   8  16        6.38        7.35      6.27 o 
  -1   8  16       50.60       55.53     10.51 o 
   0   8  16       64.73       64.65     10.55 o 
   1   8  16      166.21      161.83      9.90 o 
   2   8  16       12.45        8.16      4.24 o 
   3   8  16        0.46        1.23      4.74 o 
   4   8  16        9.25        2.49      8.53 o 
  -4   9  16        3.91        8.46      8.78 o 
  -3   9  16        7.90       17.41      8.69 o 
  -2   9  16       38.93       51.16     11.01 o 
  -1   9  16       10.88       15.10      7.48 o 
   0   9  16       53.90       63.72     11.05 o 
   1   9  16       81.75       77.91      8.23 o 
   2   9  16        6.26        3.14      4.05 o 
   3   9  16        6.64        8.87      7.03 o 
  -3  10  16       12.90       14.50      9.28 o 
  -2  10  16      157.45      189.43     18.08 o 
  -1  10  16       17.25       22.73      8.18 o 
   0  10  16       20.76       26.18      8.78 o 
   1  10  16      209.91      233.33     14.75 o 
   2  10  16        0.16        0.00      3.91 o 
   3  10  16        7.75        6.05      7.77 o 
  -3  11  16        2.31        2.84      8.18 o 
  -2  11  16       67.72       65.26     13.03 o 
  -1  11  16       19.22       16.45      7.99 o 
   0  11  16        1.30       -0.10      5.25 o 
   1  11  16        9.20        9.47      5.74 o 
   2  11  16       25.13       18.76      6.10 o 
   3  11  16        1.52        1.79      7.27 o 
  -3  12  16        8.71        5.86      8.99 o 
  -2  12  16        0.99       -1.98      6.98 o 
  -1  12  16        4.78        1.42      6.65 o 
   0  12  16        0.11        2.73      6.27 o 
   1  12  16        3.23        3.75      5.70 o 
   2  12  16        5.94        6.21      6.17 o 
  -2  13  16       20.08       13.99      9.70 o 
  -1  13  16        0.49        0.31      6.76 o 
   0  13  16        0.67       -0.03      6.76 o 
   1  13  16        0.05        0.99      5.64 o 
   2  13  16       20.52       22.36     10.01 o 
  -1  14  16       17.81       14.57      9.79 o 
   0  14  16        4.36        4.61      7.77 o 
   1  14  16        0.03        0.55      7.77 o 
   0  15  16        4.99        2.43      8.28 o 
  -5   1  17        0.00        5.69      9.54 o 
  -4   1  17        0.44        0.76      7.27 o 
  -3   1  17        4.67        5.19      6.47 o 
  -2   1  17        7.51       13.91      4.48 o 
  -1   1  17       22.26       24.59      4.32 o 
   0   1  17       70.76       52.71      8.51 o 
   1   1  17       10.06        8.22      3.10 o 
   2   1  17      274.53      264.30     17.58 o 
   3   1  17       17.15       13.68      5.42 o 
   4   1  17        0.96        4.26      6.52 o 
  -4   2  17        5.47        7.88      8.18 o 
  -3   2  17       24.98       29.64      7.22 o 
  -2   2  17       22.35       29.74      5.83 o 
  -1   2  17      184.22      163.09     22.26 o 
   0   2  17      342.05      303.35     17.33 o 
   1   2  17        7.73       13.07      4.45 o 
   2   2  17      911.79      900.24     55.78 o 
   3   2  17        3.30        2.61      4.10 o 
   4   2  17        0.39        3.40      5.05 o 
  -4   3  17        3.75        5.75      7.99 o 
  -3   3  17       45.87       48.17     16.69 o 
  -2   3  17       65.16       74.47     10.51 o 
  -1   3  17       95.62      110.63     13.68 o 
   0   3  17      112.84      110.20      7.80 o 
   1   3  17       19.88       20.61      4.74 o 
   2   3  17     1266.87     1342.34     76.05 o 
   3   3  17        3.32        1.25      4.05 o 
   4   3  17        4.28        7.04      5.94 o 
  -4   4  17        4.23        0.71     10.65 o 
  -3   4  17       18.16       22.73      8.53 o 
  -2   4  17       16.28       20.20      6.75 o 
  -1   4  17        0.50        3.55      2.99 o 
   0   4  17        5.18        6.35      3.37 o 
   1   4  17      129.85      126.01      8.13 o 
   2   4  17      398.20      364.87     27.90 o 
   3   4  17       56.79       62.96      9.36 o 
   4   4  17        3.31        2.06      5.71 o 
  -4   5  17       10.29       13.68     10.30 o 
  -3   5  17       16.41       17.44      7.77 o 
  -2   5  17       50.68       53.74      9.54 o 
  -1   5  17      105.88      115.08     12.05 o 
   0   5  17       35.92       35.56      5.71 o 
   1   5  17      415.08      369.45     43.39 o 
   2   5  17      416.68      422.47     35.42 o 
   3   5  17       16.77       15.25      5.94 o 
   4   5  17        0.41        1.94      5.40 o 
  -4   6  17        2.39        3.16      7.27 o 
  -3   6  17        4.91        3.70      5.96 o 
  -2   6  17        1.00        2.49      5.02 o 
  -1   6  17      267.47      304.51     21.32 o 
   0   6  17       25.82       15.93      4.60 o 
   1   6  17      143.22      159.98      9.36 o 
   2   6  17      131.60      136.54     11.88 o 
   3   6  17        8.95       12.89      5.94 o 
   4   6  17        0.84       -2.06      6.65 o 
  -4   7  17        1.66        4.86      7.77 o 
  -3   7  17        0.89        6.85      6.98 o 
  -2   7  17       30.94       25.49      8.50 o 
  -1   7  17       14.84       24.14      7.53 o 
   0   7  17      107.83      124.94     24.86 o 
   1   7  17      208.14      173.36      9.95 o 
   2   7  17       20.67       12.69      5.46 o 
   3   7  17        1.66        3.47      5.18 o 
   4   7  17        0.27       -1.45      7.27 o 
  -4   8  17        9.38        6.74      8.78 o 
  -3   8  17        1.93        6.04      7.03 o 
  -2   8  17        7.35        6.19      6.15 o 
  -1   8  17        3.43        6.67      5.91 o 
   0   8  17       69.18       73.19     11.22 o 
   1   8  17       24.49       34.21      6.17 o 
   2   8  17       24.04       17.30      5.12 o 
   3   8  17        5.77        7.09      5.59 o 
   4   8  17       12.11        9.58      9.54 o 
  -4   9  17        1.78       -7.81      7.53 o 
  -3   9  17       13.75       17.69      9.28 o 
  -2   9  17        0.39        5.08      6.47 o 
  -1   9  17        7.84        4.94      5.96 o 
   0   9  17      213.88      234.74     23.44 o 
   1   9  17        3.35        5.26      4.15 o 
   2   9  17       15.06       17.24      5.31 o 
   3   9  17       13.03       13.49      8.18 o 
  -3  10  17        4.19        1.57      7.34 o 
  -2  10  17        0.20        1.62      6.82 o 
  -1  10  17        6.90        0.45      5.46 o 
   0  10  17       22.28       15.26      7.77 o 
   1  10  17        2.29        0.95      4.51 o 
   2  10  17        7.25        4.44      4.62 o 
   3  10  17        2.94        2.99      7.48 o 
  -3  11  17       11.96       13.14      9.38 o 
  -2  11  17       19.64       17.37      8.78 o 
  -1  11  17        0.50        0.77      5.46 o 
   0  11  17       60.20       43.98     11.29 o 
   1  11  17        2.70        5.11      5.53 o 
   2  11  17        2.00       -0.18      4.39 o 
   3  11  17        7.66       14.20      9.79 o 
  -2  12  17       31.39       19.89     10.04 o 
  -1  12  17       23.96       14.94      8.28 o 
   0  12  17       40.62       46.45     11.80 o 
   1  12  17       28.69       29.56      8.46 o 
   2  12  17        0.30       -1.86      5.71 o 
  -2  13  17        6.82        3.20      8.04 o 
  -1  13  17        8.47        8.07      8.28 o 
   0  13  17       17.76       19.83      9.28 o 
   1  13  17       17.44       21.29      7.98 o 
   2  13  17        1.14       -3.98      7.48 o 
  -1  14  17        0.00       -1.07      8.04 o 
   0  14  17        0.22        1.35      7.27 o 
   1  14  17        1.56       -1.56      7.77 o 
  -4   0  18       96.54       98.02     23.44 o 
  -3   0  18       47.96       51.85     17.05 o 
  -2   0  18        0.05       -0.36      3.93 o 
  -1   0  18       13.84        9.57      4.76 o 
   0   0  18      298.53      287.53     46.19 o 
   1   0  18       27.90       22.02      9.23 o 
   2   0  18       86.37       98.56     11.52 o 
   3   0  18      216.45      213.36     20.96 o 
   4   0  18        0.27       -1.42      8.52 o 
  -4   1  18        1.19       -0.74      7.77 o 
  -3   1  18       11.22       13.54      8.01 o 
  -2   1  18       42.20       58.28      6.10 o 
  -1   1  18       94.14      109.09     14.46 o 
   0   1  18       13.68       16.78      3.67 o 
   1   1  18      263.12      251.49     15.32 o 
   2   1  18        7.40        5.46      4.06 o 
   3   1  18        3.82        2.80      4.33 o 
   4   1  18        1.44        2.57      6.47 o 
  -4   2  18       24.14       24.62     10.51 o 
  -3   2  18        0.93        1.03      4.57 o 
  -2   2  18       38.80       44.75      8.28 o 
  -1   2  18       77.40       88.97      8.00 o 
   0   2  18        5.30        4.05      2.57 o 
   1   2  18      153.70      137.84      8.76 o 
   2   2  18       18.78       23.68      6.23 o 
   3   2  18       54.04       59.51      9.15 o 
   4   2  18        6.35        6.34      8.52 o 
  -4   3  18       15.31       15.53     11.01 o 
  -3   3  18       11.50       11.46      5.70 o 
  -2   3  18        6.53       16.34      8.52 o 
  -1   3  18       18.77       22.12      4.24 o 
   0   3  18        5.83        2.84      2.45 o 
   1   3  18      229.83      231.57     11.56 o 
   2   3  18      141.54      145.40     11.60 o 
   3   3  18        0.94        2.76      4.22 o 
   4   3  18        0.00        0.97      5.23 o 
  -4   4  18        3.02        0.66      7.48 o 
  -3   4  18        8.87       10.88      6.98 o 
  -2   4  18       37.98       54.15      9.54 o 
  -1   4  18      259.57      288.24     41.21 o 
   0   4  18      202.96      172.45      8.07 o 
   1   4  18        7.22        9.81      5.15 o 
   2   4  18        7.19        2.64      4.05 o 
   3   4  18        8.71       15.92      6.12 o 
   4   4  18        0.03        0.67      5.46 o 
  -4   5  18        5.89        8.01      7.99 o 
  -3   5  18        3.78        0.36      5.52 o 
  -2   5  18        4.91       10.49      5.25 o 
  -1   5  18       49.91       61.76      9.70 o 
   0   5  18       35.99       43.04      6.17 o 
   1   5  18        0.41       -0.74      2.50 o 
   2   5  18       52.84       44.22      7.72 o 
   3   5  18        6.10        6.60      5.24 o 
   4   5  18        0.00        2.06      5.83 o 
  -4   6  18        1.67        6.74      8.87 o 
  -3   6  18        2.11        0.28      5.76 o 
  -2   6  18       48.50       53.64     14.20 o 
  -1   6  18        0.30        5.33      5.02 o 
   0   6  18        2.89        2.65      3.40 o 
   1   6  18      205.20      190.90     10.21 o 
   2   6  18       49.08       47.76      8.14 o 
   3   6  18       13.51       15.36      6.25 o 
   4   6  18        0.35       -0.60      6.23 o 
  -4   7  18        0.16        3.20      7.53 o 
  -3   7  18        1.67        5.21      6.76 o 
  -2   7  18       24.15       21.98      8.28 o 
  -1   7  18        0.02        4.79      5.33 o 
   0   7  18       59.13       76.87     20.60 o 
   1   7  18      347.44      348.46     19.61 o 
   2   7  18        0.00        3.90      4.36 o 
   3   7  18       12.48        7.79      6.07 o 
   4   7  18        0.52        0.96      7.99 o 
  -4   8  18        0.28       -2.88      7.48 o 
  -3   8  18        1.12        4.26      7.03 o 
  -2   8  18       21.57       37.51     10.21 o 
  -1   8  18        7.25        5.83      5.63 o 
   0   8  18       13.32       10.49      6.47 o 
   1   8  18       13.48       18.67      5.19 o 
   2   8  18        3.70        1.47      3.96 o 
   3   8  18        5.92        4.90      5.71 o 
  -3   9  18       11.11        7.45      8.28 o 
  -2   9  18      110.21      131.93     16.58 o 
  -1   9  18        3.50       13.05      6.76 o 
   0   9  18      213.04      232.04     39.07 o 
   1   9  18      359.81      329.64     24.51 o 
   2   9  18        0.55        0.08      3.88 o 
   3   9  18       14.28       19.30      7.29 o 
  -3  10  18        4.60        7.43      8.78 o 
  -2  10  18       90.66      102.94     19.89 o 
  -1  10  18        0.27        3.81      6.27 o 
   0  10  18      224.94      235.47     18.84 o 
   1  10  18       78.47       75.57     11.79 o 
   2  10  18        0.38        2.44      4.43 o 
   3  10  18       14.07       17.01      9.79 o 
  -3  11  18        3.27        0.36      8.53 o 
  -2  11  18       52.24       28.77     10.72 o 
  -1  11  18        0.23        2.02      6.27 o 
   0  11  18       16.71       15.23      8.28 o 
   1  11  18        0.55       -0.71      5.05 o 
   2  11  18        0.99        2.35      4.91 o 
   3  11  18        1.07       13.49     13.49 o 
  -2  12  18        1.60       -0.36      7.03 o 
  -1  12  18        2.73        0.98      6.76 o 
   0  12  18        4.55        4.01      6.98 o 
   1  12  18        3.36       -3.17      5.30 o 
   2  12  18        6.15        5.46      7.99 o 
  -2  13  18       24.00       44.62     13.24 o 
  -1  13  18        0.04       -1.29      6.98 o 
   0  13  18        9.18       10.95      8.50 o 
   1  13  18        0.16        3.23      6.69 o 
   2  13  18        5.90        0.32      8.28 o 
  -1  14  18        3.24       10.93      9.38 o 
   0  14  18        1.92        0.34      7.77 o 
   1  14  18       16.64       16.63     10.79 o 
  -4   1  19       22.12       12.07     10.23 o 
  -3   1  19       28.46       13.65      7.99 o 
  -2   1  19       11.88        9.99      4.77 o 
  -1   1  19        5.08        5.60      2.98 o 
   0   1  19      131.90      122.32      7.90 o 
   1   1  19       44.28       34.97     13.49 o 
   2   1  19       29.75       36.87      7.10 o 
   3   1  19        0.14        0.39      4.47 o 
   4   1  19        1.36        2.32      7.17 o 
  -4   2  19       30.31       21.34     10.51 o 
  -3   2  19        6.94        2.43      4.64 o 
  -2   2  19       27.82       22.31      6.01 o 
  -1   2  19      184.94      185.84     20.20 o 
   0   2  19        0.02        1.04      2.16 o 
   1   2  19       84.16       85.21     10.79 o 
   2   2  19        4.24        8.11      4.47 o 
   3   2  19      103.58      119.11     12.03 o 
   4   2  19        1.06        7.11      7.48 o 
  -4   3  19       25.13       24.39     11.01 o 
  -3   3  19        2.58        0.66      4.47 o 
  -2   3  19       14.63       14.20      5.05 o 
  -1   3  19      307.18      256.04     27.79 o 
   0   3  19       80.61       86.30      8.51 o 
   1   3  19       13.62       19.11      6.75 o 
   2   3  19        5.35       15.62      5.71 o 
   3   3  19        1.51        1.42      4.39 o 
   4   3  19        1.80        2.53      5.71 o 
  -4   4  19       17.97       17.45     10.51 o 
  -3   4  19        2.82        4.97      6.52 o 
  -2   4  19       25.43       33.64      8.78 o 
  -1   4  19        0.97        1.25      4.25 o 
   0   4  19        0.59       -1.47      2.29 o 
   1   4  19      113.18      118.84     10.60 o 
   2   4  19        1.32        4.76      4.28 o 
   3   4  19        3.05        0.98      4.74 o 
   4   4  19        1.70        3.19      5.74 o 
  -4   5  19        6.62       -0.71     10.65 o 
  -3   5  19       31.55       38.63     10.21 o 
  -2   5  19       51.73       60.49     10.72 o 
  -1   5  19        6.15        8.33      5.46 o 
   0   5  19        6.13        6.05      3.82 o 
   1   5  19       82.65       53.57     20.03 o 
   2   5  19       23.03       13.85      5.40 o 
   3   5  19        2.81        1.66      4.92 o 
   4   5  19        2.03        2.55      6.40 o 
  -4   6  19        1.15        4.51      7.99 o 
  -3   6  19       32.16       36.27     10.28 o 
  -2   6  19        2.62       -1.38      4.76 o 
  -1   6  19       42.93       54.94     13.14 o 
   0   6  19      128.53      130.68      9.97 o 
   1   6  19        7.69       12.35      4.77 o 
   2   6  19       65.51       62.80      9.11 o 
   3   6  19       16.68       10.81      6.13 o 
   4   6  19        0.68        4.70      6.32 o 
  -4   7  19        0.14        5.33      8.53 o 
  -3   7  19        7.43        9.23      7.53 o 
  -2   7  19       43.38       52.05     11.22 o 
  -1   7  19       17.68       21.55      7.77 o 
   0   7  19      160.02      163.31     14.26 o 
   1   7  19       25.31       24.90      5.52 o 
   2   7  19        1.31        1.81      4.47 o 
   3   7  19       16.02       25.23      7.49 o 
   4   7  19        0.10       -4.26     10.65 o 
  -3   8  19       45.37       43.49     12.03 o 
  -2   8  19       49.86       57.20     12.05 o 
  -1   8  19        3.36        4.26      6.03 o 
   0   8  19      333.15      361.21     20.85 o 
   1   8  19        1.75        2.12      3.58 o 
   2   8  19        6.33        7.33      5.40 o 
   3   8  19        1.50        2.10      5.57 o 
  -3   9  19        2.89        9.09      8.28 o 
  -2   9  19       20.11       16.31      8.28 o 
  -1   9  19        9.36       19.32     13.49 o 
   0   9  19       65.91       55.73     11.52 o 
   1   9  19        0.00       -1.23      3.63 o 
   2   9  19        0.02        1.42      4.92 o 
   3   9  19        9.34       17.38      7.46 o 
  -3  10  19       17.94       15.01      9.20 o 
  -2  10  19        6.91        6.81      7.27 o 
  -1  10  19        7.40        7.74      7.27 o 
   0  10  19      197.76      197.90     18.06 o 
   1  10  19        6.32        0.41      5.05 o 
   2  10  19        7.79        6.62      5.10 o 
   3  10  19        0.03        7.04      8.78 o 
  -3  11  19        1.86       -6.73      7.99 o 
  -2  11  19        3.58        4.56      7.77 o 
  -1  11  19       18.94       15.98      8.04 o 
   0  11  19        0.25       -0.55      6.65 o 
   1  11  19       18.05       24.08      7.73 o 
   2  11  19        0.26       -2.81      4.82 o 
  -2  12  19        0.37       -3.60      7.17 o 
  -1  12  19       30.53       22.51      9.70 o 
   0  12  19        2.27        1.69      6.76 o 
   1  12  19       20.13       16.74      9.50 o 
   2  12  19        3.25        2.13      8.04 o 
  -1  13  19        1.07       -1.84      7.48 o 
   0  13  19       16.58       22.40     10.28 o 
   1  13  19       13.50       14.05      9.50 o 
   0  14  19        7.58       10.51      8.78 o 
  -4   0  20      119.70      102.99     24.86 o 
  -3   0  20        9.15        8.52      9.94 o 
  -2   0  20        0.44        0.64      4.43 o 
  -1   0  20      152.36      136.05     33.75 o 
   0   0  20        0.00        1.52      3.41 o 
   1   0  20       47.31       46.88     12.78 o 
   2   0  20      304.20      266.45     25.58 o 
   3   0  20        6.93       10.65     10.65 o 
   4   0  20        4.30        7.81     10.65 o 
  -4   1  20        1.91        2.49      8.53 o 
  -3   1  20        0.22        0.38      6.47 o 
  -2   1  20        6.74        6.92      4.36 o 
  -1   1  20      120.26      122.04     11.48 o 
   0   1  20        2.15        3.73      2.77 o 
   1   1  20        2.89        4.22      4.25 o 
   2   1  20        7.14       15.92      6.76 o 
   3   1  20       14.59       10.98      5.71 o 
   4   1  20        0.07        2.13      7.03 o 
  -4   2  20       86.27       89.62     16.82 o 
  -3   2  20       15.46        5.02      6.47 o 
  -2   2  20       26.60       31.54      6.77 o 
  -1   2  20      184.61      173.99     19.18 o 
   0   2  20      113.02       82.82     19.38 o 
   1   2  20       37.32       47.97      9.04 o 
   2   2  20       43.95       38.04      7.35 o 
   3   2  20        1.40       -0.34      4.47 o 
   4   2  20        3.15        3.20      7.03 o 
  -4   3  20        2.45        5.69      8.53 o 
  -3   3  20        7.44       10.89      5.74 o 
  -2   3  20       11.85        8.28      5.24 o 
  -1   3  20       18.21       18.16      4.39 o 
   0   3  20        0.39       -2.05      2.45 o 
   1   3  20       40.13       34.26      8.50 o 
   2   3  20       21.36       20.43      6.07 o 
   3   3  20       15.01       10.79      5.84 o 
   4   3  20        0.06        5.88      6.12 o 
  -4   4  20        6.93       18.39     10.01 o 
  -3   4  20       22.48       18.60     10.30 o 
  -2   4  20       97.13       94.52     14.56 o 
  -1   4  20        0.00       -1.03      3.23 o 
   0   4  20       44.16       48.81      6.99 o 
   1   4  20      143.42      152.52     11.29 o 
   2   4  20       24.31       28.85      6.74 o 
   3   4  20       15.29       18.79      6.95 o 
   4   4  20        2.38        1.83      6.01 o 
  -4   5  20        0.68       -2.13     10.65 o 
  -3   5  20       10.87       22.02      8.53 o 
  -2   5  20       17.38       21.55      7.77 o 
  -1   5  20        0.01        0.00      4.43 o 
   0   5  20       53.87       52.60      9.89 o 
   1   5  20       16.64       15.61      5.32 o 
   2   5  20        8.79        8.11      5.23 o 
   3   5  20        0.45       -3.47      4.71 o 
   4   5  20        3.78        6.70      6.89 o 
  -4   6  20        0.26        3.91      8.04 o 
  -3   6  20       21.93       23.08      9.04 o 
  -2   6  20       16.59       22.45      8.28 o 
  -1   6  20        3.08        4.62      5.02 o 
   0   6  20       53.39       59.94      7.98 o 
   1   6  20       54.27       61.66      8.33 o 
   2   6  20        0.57        2.46      4.33 o 
   3   6  20        0.58        0.41      4.99 o 
   4   6  20       12.12       22.95      9.19 o 
  -4   7  20        0.44        1.47      8.50 o 
  -3   7  20        2.19        3.20      7.03 o 
  -2   7  20        1.98        3.18      6.27 o 
  -1   7  20        5.67        9.67      6.47 o 
   0   7  20       90.09      124.51     14.04 o 
   1   7  20        0.75       -0.91      3.95 o 
   2   7  20       17.67       14.65      6.05 o 
   3   7  20        2.26        2.95      5.64 o 
  -3   8  20        9.36       11.33      8.78 o 
  -2   8  20        4.64        4.54      6.27 o 
  -1   8  20        3.86        3.82      5.96 o 
   0   8  20       31.74       31.13      8.78 o 
   1   8  20        3.07        1.70      4.47 o 
   2   8  20        0.37       -0.80      4.47 o 
   3   8  20       15.02       17.73      7.77 o 
  -3   9  20        1.89       -3.55      7.27 o 
  -2   9  20        0.04       -1.91      6.15 o 
  -1   9  20        2.11        3.11      5.96 o 
   0   9  20       45.96       52.92     11.29 o 
   1   9  20        1.34        3.20      6.03 o 
   2   9  20        0.00        3.00      5.46 o 
   3   9  20        3.47        5.25      6.67 o 
  -3  10  20        0.19       -7.58      7.77 o 
  -2  10  20        0.24       -1.11      7.27 o 
  -1  10  20       29.77       33.38     10.28 o 
   0  10  20       40.18       52.26     11.80 o 
   1  10  20       30.75       28.60     12.43 o 
   2  10  20        3.02        0.56      5.24 o 
   3  10  20       57.48       52.56     20.60 o 
  -2  11  20        2.13        2.13      7.53 o 
  -1  11  20        0.51        6.66      7.77 o 
   0  11  20       81.47       83.10     14.31 o 
   1  11  20       13.59       13.85      8.04 o 
   2  11  20        2.29       -3.06      5.19 o 
  -2  12  20        0.03        1.63      7.48 o 
  -1  12  20        7.43       14.50      9.28 o 
   0  12  20        6.82        7.46      7.99 o 
   1  12  20        0.20       -2.84      7.03 o 
   2  12  20        1.79        6.37      7.05 o 
  -1  13  20        0.72        6.30      7.85 o 
   0  13  20        2.99        0.97      8.28 o 
   1  13  20        8.83        5.28      8.78 o 
  -4   1  21       76.96       75.45     16.55 o 
  -3   1  21        1.90       -1.78      6.52 o 
  -2   1  21        8.60       11.63      5.05 o 
  -1   1  21      116.64      127.74     17.12 o 
   0   1  21       31.11       29.74      5.02 o 
   1   1  21      140.24      157.53     14.06 o 
   2   1  21      100.08       85.36     15.98 o 
   3   1  21        0.33       -1.94      4.64 o 
   4   1  21        5.75        7.62      8.18 o 
  -4   2  21        2.92        0.94      9.28 o 
  -3   2  21        5.07        1.93      6.56 o 
  -2   2  21       12.88       19.55      5.87 o 
  -1   2  21       71.04       65.97      9.44 o 
   0   2  21        9.49        4.60      4.11 o 
   1   2  21       88.01      102.87     22.38 o 
   2   2  21       96.23       80.80     12.52 o 
   3   2  21        1.48        4.62      5.15 o 
   4   2  21        0.51       -3.58      6.76 o 
  -4   3  21       18.37       11.51      9.90 o 
  -3   3  21        3.58        4.04      5.43 o 
  -2   3  21       10.54        8.65      4.74 o 
  -1   3  21       79.78       75.66      8.40 o 
   0   3  21       50.19       43.14      6.64 o 
   1   3  21       63.89       86.14     11.52 o 
   2   3  21       11.36        5.75      4.88 o 
   3   3  21       10.34       17.76      6.56 o 
   4   3  21        9.74       11.82      8.50 o 
  -4   4  21        0.00       -3.55      8.18 o 
  -3   4  21        2.11        5.39      5.87 o 
  -2   4  21       13.14       12.31      5.40 o 
  -1   4  21       12.71       17.56      5.74 o 
   0   4  21        1.12        0.56      3.23 o 
   1   4  21      237.15      239.71     29.48 o 
   2   4  21      173.98      152.70     14.58 o 
   3   4  21        2.60        1.53      5.05 o 
   4   4  21        1.94        3.73      6.36 o 
  -4   5  21        2.63        0.40      8.87 o 
  -3   5  21        1.84        4.39      6.98 o 
  -2   5  21       12.13        7.81      6.03 o 
  -1   5  21       21.89       22.30      8.52 o 
   0   5  21       92.78      101.59      9.35 o 
   1   5  21      159.72      162.08     11.99 o 
   2   5  21       54.48       57.01     13.18 o 
   3   5  21        1.68        4.29      5.43 o 
   4   5  21        1.73        4.72      8.50 o 
  -4   6  21        3.04        1.42     11.36 o 
  -3   6  21        1.33        3.00      6.65 o 
  -2   6  21        7.72       10.21      6.76 o 
  -1   6  21       11.03       14.13      6.65 o 
   0   6  21      119.47      121.47     17.05 o 
   1   6  21       22.11       17.56      5.81 o 
   2   6  21       23.66       18.77      6.36 o 
   3   6  21        5.77        6.31      6.12 o 
  -3   7  21        0.48        0.92      6.76 o 
  -2   7  21       15.31       15.37      8.18 o 
  -1   7  21        4.10        4.62      5.52 o 
   0   7  21        9.35       14.04      6.65 o 
   1   7  21       47.34       49.75      8.45 o 
   2   7  21       10.44       18.22      6.82 o 
   3   7  21        8.86       19.10      7.38 o 
  -3   8  21        8.92       13.05      9.04 o 
  -2   8  21       17.55       21.52      9.28 o 
  -1   8  21       16.99       15.36      7.99 o 
   0   8  21        3.74        2.32      5.46 o 
   1   8  21        9.42        7.23      5.05 o 
   2   8  21        2.54        5.17      5.53 o 
   3   8  21        8.89       10.17      6.69 o 
  -3   9  21       23.65       23.81     11.01 o 
  -2   9  21       17.77       14.18      8.28 o 
  -1   9  21        9.44       12.05      7.77 o 
   0   9  21      147.12      157.73     17.33 o 
   1   9  21        2.85        3.05      5.96 o 
   2   9  21        0.40       -0.65      5.30 o 
   3   9  21        1.44        2.98      6.66 o 
  -3  10  21       19.33       33.38     17.76 o 
  -2  10  21        2.13        2.75      7.27 o 
  -1  10  21        2.97        2.84      6.65 o 
   0  10  21       28.21       19.18      9.04 o 
   1  10  21        5.92        5.32      7.27 o 
   2  10  21        5.81        9.79      6.41 o 
  -2  11  21        1.50       -2.91      7.17 o 
  -1  11  21        0.07        4.47      7.77 o 
   0  11  21       28.99       17.44      8.99 o 
   1  11  21        7.61        7.26      7.99 o 
   2  11  21        6.69        8.10      8.78 o 
  -1  12  21        6.47        9.94      9.04 o 
   0  12  21        2.47       10.25      8.28 o 
   1  12  21       25.50       27.60     10.51 o 
  -1  13  21        0.04        3.35      8.50 o 
   0  13  21        2.74        9.70      8.69 o 
  -4   0  22        6.04        7.11     13.49 o 
  -3   0  22        3.95       -2.84      9.23 o 
  -2   0  22       54.74       53.98     14.92 o 
  -1   0  22       13.95       14.20      7.81 o 
   0   0  22        8.47       15.59      5.76 o 
   1   0  22      464.12      411.50     30.56 o 
   2   0  22        3.76       16.34     10.65 o 
   3   0  22        0.68        2.84      9.23 o 
   4   0  22       17.78       22.73     14.91 o 
  -4   1  22        1.49        5.09      9.50 o 
  -3   1  22        0.33       -1.45      6.76 o 
  -2   1  22       36.85       47.67      8.56 o 
  -1   1  22       18.90       24.22      5.02 o 
   0   1  22        6.53        9.20      4.15 o 
   1   1  22      262.23      270.44     19.19 o 
   2   1  22        4.62        1.07      5.52 o 
   3   1  22        2.26        6.32      5.46 o 
   4   1  22       11.61       31.22     11.29 o 
  -4   2  22        0.03        6.40     10.51 o 
  -3   2  22        1.15       -2.87      6.27 o 
  -2   2  22        9.20       11.51      5.15 o 
  -1   2  22       14.99       13.57      4.78 o 
   0   2  22        0.07        1.66      3.28 o 
   1   2  22      450.08      438.73     34.12 o 
   2   2  22        6.31        1.69      5.25 o 
   3   2  22        9.16       11.69      6.06 o 
   4   2  22       20.94       26.84     11.22 o 
  -4   3  22        5.36       -0.63      8.69 o 
  -3   3  22        2.61        1.22      6.98 o 
  -2   3  22        7.79        5.33      4.71 o 
  -1   3  22       28.39       28.93      6.23 o 
   0   3  22       11.47        8.19      4.22 o 
   1   3  22      400.88      354.01     26.29 o 
   2   3  22        6.73        4.26      6.03 o 
   3   3  22        2.88        4.89      5.30 o 
   4   3  22        9.89        7.81      9.04 o 
  -4   4  22        2.77        0.67      8.50 o 
  -3   4  22       20.40       14.47      6.90 o 
  -2   4  22       37.44       34.72      7.51 o 
  -1   4  22        4.40        7.38      4.47 o 
   0   4  22      189.99      170.05     18.15 o 
   1   4  22      505.98      498.41     34.83 o 
   2   4  22       21.36       17.16      6.40 o 
   3   4  22        1.94        2.61      4.99 o 
  -4   5  22        2.88       -4.39      8.18 o 
  -3   5  22        0.38        4.26      5.43 o 
  -2   5  22       10.72        9.23      6.52 o 
  -1   5  22        9.24        6.65      4.28 o 
   0   5  22       90.92       83.92      9.16 o 
   1   5  22      201.19      174.19     15.77 o 
   2   5  22        8.39        3.71      4.77 o 
   3   5  22        1.01        1.35      5.46 o 
  -3   6  22       14.93       15.70      8.87 o 
  -2   6  22       32.86       33.38     10.04 o 
  -1   6  22       36.29       51.79     10.51 o 
   0   6  22      251.39      272.25     18.40 o 
   1   6  22       66.37       49.18      8.99 o 
   2   6  22        0.72        3.23      5.30 o 
   3   6  22        2.67        0.20      5.53 o 
  -3   7  22        2.34        1.35      7.17 o 
  -2   7  22       15.51       29.40      9.79 o 
  -1   7  22        1.80        3.18      5.63 o 
   0   7  22       35.35       37.94      9.50 o 
   1   7  22       15.97       14.59      5.91 o 
   2   7  22       10.89       11.00      6.23 o 
   3   7  22       22.59       28.04      8.66 o 
  -3   8  22        4.95        4.97      8.04 o 
  -2   8  22        0.90        1.35      6.76 o 
  -1   8  22        2.48        5.69      6.52 o 
   0   8  22       60.74       59.19     11.42 o 
   1   8  22        4.36        4.38      5.43 o 
   2   8  22        0.30       -1.10      4.83 o 
   3   8  22        3.12        6.53      6.64 o 
  -3   9  22        0.48        3.82      8.69 o 
  -2   9  22        1.98        4.17      7.85 o 
  -1   9  22        7.30       14.20      8.18 o 
   0   9  22        0.10       -0.06      6.15 o 
   1   9  22       16.04       23.75      9.28 o 
   2   9  22        1.09        6.83      6.46 o 
  -2  10  22        0.01        1.66      7.48 o 
  -1  10  22       84.87       92.60     15.04 o 
   0  10  22        2.21        3.20      7.03 o 
   1  10  22        1.32       -0.79      6.76 o 
   2  10  22       17.84       12.95      7.31 o 
  -2  11  22        4.82        4.09      8.50 o 
  -1  11  22       29.38       20.25     10.01 o 
   0  11  22        7.18        5.11      7.48 o 
   1  11  22        0.01        1.71      7.27 o 
   2  11  22       24.48       39.06     12.80 o 
  -1  12  22        0.74       -0.34      7.77 o 
   0  12  22        0.61        3.46      7.77 o 
   1  12  22        1.84        1.34      8.28 o 
  -4   1  23        5.44       -1.47      8.78 o 
  -3   1  23        3.72        0.24      6.65 o 
  -2   1  23        0.32        0.65      4.36 o 
  -1   1  23       27.54       25.62      5.18 o 
   0   1  23      120.86      120.01     12.90 o 
   1   1  23       43.28       37.64      9.28 o 
   2   1  23      196.13      176.45     17.56 o 
   3   1  23        1.57        1.70      6.47 o 
   4   1  23        0.00        3.48      8.18 o 
  -4   2  23        1.48        5.97      9.79 o 
  -3   2  23        4.55        3.98      7.48 o 
  -2   2  23       23.36       21.29      6.36 o 
  -1   2  23        6.87       10.63      4.11 o 
   0   2  23      174.30      145.38     25.34 o 
   1   2  23       48.70       39.99      9.50 o 
   2   2  23        0.37       -3.20      5.02 o 
   3   2  23        4.40        2.10      5.40 o 
  -4   3  23        0.33        2.11      9.28 o 
  -3   3  23       10.40        5.69      7.77 o 
  -2   3  23       24.10       19.82      6.41 o 
  -1   3  23        5.60        5.11      4.36 o 
   0   3  23       28.81       32.73      6.74 o 
   1   3  23        4.88        6.21      5.76 o 
   2   3  23        0.02       -0.77      5.25 o 
   3   3  23        1.45       -0.21      5.07 o 
  -4   4  23        1.01        0.71     12.78 o 
  -3   4  23        2.06        4.12      5.87 o 
  -2   4  23        7.24        8.75      5.30 o 
  -1   4  23        4.28        4.93      4.36 o 
   0   4  23        0.00        0.66      3.82 o 
   1   4  23       18.17       10.65      6.52 o 
   2   4  23        0.36        2.13      5.52 o 
   3   4  23        1.90        5.34      5.87 o 
  -3   5  23        7.50        5.13      6.23 o 
  -2   5  23       14.40       14.84      6.32 o 
  -1   5  23       18.39       20.61      5.93 o 
   0   5  23       57.60       56.39      8.24 o 
   1   5  23       82.45       79.88     12.52 o 
   2   5  23        4.65       -0.41      5.76 o 
   3   5  23        0.45        0.62      5.30 o 
  -3   6  23        5.17        4.26      7.77 o 
  -2   6  23       15.77       16.08     10.65 o 
  -1   6  23        2.54        4.97      6.03 o 
   0   6  23       37.60       35.23      9.38 o 
   1   6  23        0.09        3.11      5.25 o 
   2   6  23        6.35        4.72      5.56 o 
   3   6  23        1.76        3.87      6.25 o 
  -3   7  23        3.06        6.51      7.99 o 
  -2   7  23        0.00       -0.40      6.27 o 
  -1   7  23        3.51        4.31      6.47 o 
   0   7  23       59.76       66.03     11.92 o 
   1   7  23       13.40       10.26      6.75 o 
   2   7  23       13.72       13.49      6.62 o 
   3   7  23       16.72       19.23      8.31 o 
  -3   8  23       21.94       18.80     10.72 o 
  -2   8  23        0.62       -2.13      6.76 o 
  -1   8  23       24.81       27.47      9.50 o 
   0   8  23      269.08      300.02     26.64 o 
   1   8  23        2.25        1.24      5.96 o 
   2   8  23        6.23       11.12      6.78 o 
   3   8  23        0.83       -0.56      6.28 o 
  -2   9  23        0.62        0.24      7.34 o 
  -1   9  23       44.17       37.45     11.01 o 
   0   9  23       15.91       18.73      8.99 o 
   1   9  23        0.32        1.20      6.47 o 
   2   9  23        9.78        9.53      7.27 o 
  -2  10  23        1.03       -0.96      7.99 o 
  -1  10  23       55.30       50.33     12.43 o 
   0  10  23       34.17       24.13     10.30 o 
   1  10  23        0.95        0.92      6.76 o 
   2  10  23        7.98       12.30      7.65 o 
  -1  11  23       27.60       34.04     11.80 o 
   0  11  23        5.14        1.45      7.27 o 
   1  11  23        1.65        5.70      8.28 o 
  -1  12  23       14.66        7.81      9.54 o 
   0  12  23        0.27       -1.78      7.53 o 
   1  12  23        6.33        5.21      8.87 o 
  -4   0  24        7.33        9.94     14.20 o 
  -3   0  24       11.78        9.23     12.78 o 
  -2   0  24        5.64        7.81      8.52 o 
  -1   0  24       52.43       46.47      8.99 o 
   0   0  24      100.72      109.39     18.47 o 
   1   0  24      110.82      124.31     19.89 o 
   2   0  24        0.03        0.71      7.81 o 
   3   0  24        0.29       -2.13      9.23 o 
  -4   1  24        0.17        2.46      9.79 o 
  -3   1  24        4.89        3.82      7.27 o 
  -2   1  24       13.51       23.14      6.28 o 
  -1   1  24        0.09       -0.56      3.10 o 
   0   1  24       60.95       62.83     10.79 o 
   1   1  24        3.89        4.62      5.52 o 
   2   1  24       27.66       41.71     11.01 o 
   3   1  24        0.61       -2.25      6.27 o 
  -3   2  24        4.10        5.36      7.77 o 
  -2   2  24       22.93       24.81      7.05 o 
  -1   2  24       15.57       23.20      5.22 o 
   0   2  24       14.71       15.18      5.39 o 
   1   2  24        0.60       -0.71      5.02 o 
   2   2  24        1.40        0.21      5.76 o 
   3   2  24        0.72       -2.13      6.52 o 
  -3   3  24        0.19        4.40      7.48 o 
  -2   3  24       16.85       16.97      6.46 o 
  -1   3  24        1.06        2.41      4.36 o 
   0   3  24        9.34        7.11      4.57 o 
   1   3  24        1.67        1.72      5.25 o 
   2   3  24       17.83       10.75      7.11 o 
   3   3  24        5.42       10.83      7.74 o 
  -3   4  24        0.91        0.78      5.71 o 
  -2   4  24       16.64       14.91      6.12 o 
  -1   4  24        0.84        4.24      4.47 o 
   0   4  24       16.67       23.34      6.05 o 
   1   4  24        6.88        7.67      6.27 o 
   2   4  24        4.41        1.42      6.03 o 
   3   4  24        1.55        0.95      5.94 o 
  -3   5  24        2.19        8.16      6.40 o 
  -2   5  24       14.67        8.18      5.70 o 
  -1   5  24       16.40       16.34      7.53 o 
   0   5  24       15.79       21.26      7.77 o 
   1   5  24       25.53       23.46      8.78 o 
   2   5  24       10.28        8.89      7.27 o 
   3   5  24        7.04        9.61      6.74 o 
  -3   6  24       10.75       14.39      7.29 o 
  -2   6  24        0.14        0.37      6.15 o 
  -1   6  24       12.11        9.36      6.98 o 
   0   6  24       73.18       71.84     12.12 o 
   1   6  24       13.60       15.88      7.77 o 
   2   6  24        1.64       -1.42      5.52 o 
   3   6  24        0.38        3.07      6.25 o 
  -3   7  24        7.47       12.38      9.28 o 
  -2   7  24        1.88        0.00      6.52 o 
  -1   7  24       60.16       84.09     26.28 o 
   0   7  24       14.61       26.63      8.99 o 
   1   7  24        0.57        6.55      6.47 o 
   2   7  24        3.59        8.89      7.77 o 
   3   7  24        0.60        1.19      6.69 o 
  -3   8  24        6.56       14.91     10.04 o 
  -2   8  24        1.80        0.64      7.27 o 
  -1   8  24       25.96       15.58      8.50 o 
   0   8  24        5.99        4.26      7.03 o 
   1   8  24        0.96        1.42      9.23 o 
   2   8  24       13.17       12.90      8.78 o 
  -2   9  24        1.19        2.84      8.04 o 
  -1   9  24       72.26       73.92     14.31 o 
   0   9  24        0.08       -0.36      7.03 o 
   1   9  24        0.24        7.76      7.27 o 
   2   9  24        1.60        0.06      7.77 o 
  -2  10  24        7.02        4.97      9.04 o 
  -1  10  24        7.61        8.93      8.69 o 
   0  10  24        8.87        7.12      7.77 o 
   1  10  24        0.24        8.01      8.18 o 
   2  10  24        5.31        9.94     11.36 o 
  -1  11  24        4.71        5.01      8.50 o 
   0  11  24        5.20        5.59      8.28 o 
   1  11  24        5.44       11.46      9.20 o 
  -3   1  25        0.46       -0.37      6.76 o 
  -2   1  25       21.83       15.23      7.27 o 
  -1   1  25        7.17        8.17      4.13 o 
   0   1  25        9.83       15.19      7.17 o 
   1   1  25       96.46       93.59     17.05 o 
   2   1  25        4.88       -0.51      5.96 o 
   3   1  25       10.70        9.75      8.28 o 
  -3   2  25        3.63        0.74      7.27 o 
  -2   2  25        6.52        5.62      5.18 o 
  -1   2  25        0.83        4.06      4.15 o 
   0   2  25       40.74       39.08      9.54 o 
   1   2  25        0.79       -5.27      6.40 o 
   2   2  25       32.01       30.83      9.79 o 
   3   2  25        6.11        1.82      6.82 o 
  -3   3  25        9.91        2.13      7.53 o 
  -2   3  25       11.90       12.90      5.83 o 
  -1   3  25        3.67        4.50      4.51 o 
   0   3  25       77.41       58.95     24.27 o 
   1   3  25        7.92       11.36      7.03 o 
   2   3  25        0.82        4.31      6.76 o 
   3   3  25        0.81       -0.41      6.82 o 
  -3   4  25        2.52        4.62      8.04 o 
  -2   4  25        1.11        2.13      4.92 o 
  -1   4  25        1.65        2.49      5.78 o 
   0   4  25       33.08       26.85      6.80 o 
   1   4  25       14.02       10.25      8.52 o 
   2   4  25        0.00        3.91      6.52 o 
   3   4  25        1.60       -1.47      5.87 o 
  -3   5  25       14.81        9.15      7.08 o 
  -2   5  25        0.22        2.71      5.30 o 
  -1   5  25       31.42       38.29      9.94 o 
   0   5  25       12.49       15.04      7.27 o 
   1   5  25        2.15       -1.56      5.25 o 
   2   5  25        3.29        7.81      7.53 o 
   3   5  25       12.35       14.08      7.51 o 
  -3   6  25        2.60        0.21      6.36 o 
  -2   6  25        0.46        2.05      5.59 o 
  -1   6  25       54.33       55.51     12.03 o 
   0   6  25        2.60        1.78      6.40 o 
   1   6  25        0.56        0.99      5.76 o 
   2   6  25        0.14        4.97      7.03 o 
   3   6  25       10.61       16.17      8.04 o 
  -3   7  25        2.96        2.45      8.28 o 
  -2   7  25        0.65        1.07      7.03 o 
  -1   7  25       27.19       32.23     10.01 o 
   0   7  25        2.82        4.29      6.75 o 
   1   7  25       16.31       18.16      8.69 o 
   2   7  25        0.70        2.64      6.98 o 
  -2   8  25        0.91       -0.07      7.17 o 
  -1   8  25       15.38       13.90      8.52 o 
   0   8  25        7.23        1.07      6.52 o 
   1   8  25        9.44        6.40     10.65 o 
   2   8  25        1.38       -3.03      7.48 o 
  -2   9  25        8.90        8.34      8.78 o 
  -1   9  25       22.36       15.55      8.99 o 
   0   9  25       10.30       11.45      8.69 o 
   1   9  25        1.67        3.55     10.65 o 
   2   9  25       37.49       40.23     12.24 o 
  -1  10  25       39.50       51.98     13.45 o 
   0  10  25        0.92        1.61      7.27 o 
   1  10  25        3.41        7.81     11.36 o 
  -1  11  25        0.00        1.42     12.07 o 
   0  11  25        0.23        4.58      8.28 o 
  -3   0  26        6.60        1.42     11.36 o 
  -2   0  26       35.15       26.28     12.78 o 
  -1   0  26        4.58        3.85      5.25 o 
   0   0  26      289.22      319.70     29.13 o 
   1   0  26       93.77       93.05     19.18 o 
   2   0  26        0.09       -4.97      7.81 o 
   3   0  26       36.62       71.02     21.31 o 
  -3   1  26        2.00       -2.37      6.76 o 
  -2   1  26        4.63        2.04      5.76 o 
  -1   1  26        2.20        2.75      3.82 o 
   0   1  26       16.16       17.71      7.77 o 
   1   1  26       11.19       16.77      7.68 o 
   2   1  26        1.21        1.45      5.76 o 
   3   1  26        3.67        2.84      7.53 o 
  -3   2  26        0.85        0.38      7.48 o 
  -2   2  26       27.24       21.84      6.89 o 
  -1   2  26        6.85        6.21      4.99 o 
   0   2  26        9.44        8.40      6.27 o 
   1   2  26       15.87       17.57      7.99 o 
   2   2  26        1.89        2.81      6.27 o 
   3   2  26        1.30        2.49      7.53 o 
  -3   3  26        0.12       -1.93      6.98 o 
  -2   3  26        4.37        1.02      4.88 o 
  -1   3  26        0.71        5.89      6.44 o 
   0   3  26       15.51       13.49      7.48 o 
   1   3  26       97.46       87.64     13.80 o 
   2   3  26        0.45        4.87      6.98 o 
   3   3  26        1.49       -0.19      7.48 o 
  -3   4  26        3.58       -2.47      7.68 o 
  -2   4  26       14.91       12.52      6.46 o 
  -1   4  26        3.38        8.02      6.82 o 
   0   4  26       40.56       48.99     11.01 o 
   1   4  26       22.62       18.11      8.53 o 
   2   4  26        0.02        4.58      6.76 o 
   3   4  26        7.90        9.81      9.20 o 
  -3   5  26        2.29        3.54      6.64 o 
  -2   5  26        4.23        4.52      5.87 o 
  -1   5  26       10.90       13.17      6.98 o 
   0   5  26       26.00       30.60      9.70 o 
   1   5  26       51.29       54.75     11.92 o 
   2   5  26        0.70       -0.06      6.76 o 
   3   5  26        1.81        2.55      8.50 o 
  -3   6  26        4.50        1.87      6.40 o 
  -2   6  26        6.43        2.59      5.66 o 
  -1   6  26        0.03       -2.53      6.27 o 
   0   6  26       47.60       46.40     11.22 o 
   1   6  26       34.49       24.78      9.28 o 
   2   6  26       11.51       15.63      9.04 o 
  -2   7  26        4.95       10.08      6.58 o 
  -1   7  26        1.36        8.30      7.27 o 
   0   7  26        5.05       10.28      7.77 o 
   1   7  26        0.43        2.13      9.23 o 
   2   7  26        1.68       -1.42      7.03 o 
  -2   8  26        1.50        2.13      8.18 o 
  -1   8  26        8.30       14.38      9.23 o 
   0   8  26       19.50       15.56      8.78 o 
   1   8  26        2.35        4.97     10.65 o 
   2   8  26        0.41        6.81      8.50 o 
  -2   9  26        2.61        6.04      9.04 o 
  -1   9  26        0.02        1.14      7.68 o 
   0   9  26        2.72        2.82      7.99 o 
   1   9  26        8.04        4.26     11.36 o 
  -1  10  26       25.64       17.05     10.28 o 
   0  10  26        3.66        8.28      8.50 o 
   1  10  26        0.51       -2.84     11.36 o 
  -3   1  27       10.85        7.45      8.69 o 
  -2   1  27        5.12        3.44      6.27 o 
  -1   1  27       12.84       10.75      4.93 o 
   0   1  27      308.73      301.23     20.30 o 
   1   1  27        6.25       17.69      8.18 o 
   2   1  27        4.50        6.75      7.27 o 
   3   1  27       22.65       26.97     11.29 o 
  -3   2  27        5.11        6.05      8.78 o 
  -2   2  27        2.42        0.98      4.99 o 
  -1   2  27        0.89        0.00      6.03 o 
   0   2  27      143.96      144.68     15.81 o 
   1   2  27        7.01       12.43      7.34 o 
   2   2  27        0.02       -2.02      6.47 o 
   3   2  27       11.45       13.45      9.28 o 
  -3   3  27        3.30        4.54      8.78 o 
  -2   3  27        0.79        1.47      5.24 o 
  -1   3  27       13.61        7.33      6.98 o 
   0   3  27      141.60      121.13     14.81 o 
   1   3  27        0.44       -2.13      6.03 o 
   2   3  27        3.15        5.33      7.03 o 
   3   3  27       20.91       16.40     10.06 o 
  -3   4  27        3.09        9.29      8.99 o 
  -2   4  27        5.62        2.96      5.40 o 
  -1   4  27        8.58        8.57      7.48 o 
   0   4  27      135.53      176.16     25.57 o 
   1   4  27        0.09       -1.60      5.76 o 
   2   4  27        0.67        2.39      6.75 o 
  -3   5  27       12.41       11.36      8.99 o 
  -2   5  27        2.86        5.81      6.01 o 
  -1   5  27       85.16       96.69     15.63 o 
   0   5  27      108.46      115.07     22.73 o 
   1   5  27       12.33        7.42      7.27 o 
   2   5  27        1.58        0.54      6.47 o 
  -2   6  27        0.19        0.60      5.43 o 
  -1   6  27       16.59       20.68      8.87 o 
   0   6  27       49.56       60.01     12.43 o 
   1   6  27        2.04        1.02      6.76 o 
   2   6  27       15.15       21.31     10.04 o 
  -2   7  27        3.06        4.58      8.28 o 
  -1   7  27       46.49       47.94     12.05 o 
   0   7  27        3.32        8.05      7.77 o 
   1   7  27        0.34        5.69     10.65 o 
   2   7  27        1.06        4.00      7.99 o 
  -2   8  27        0.00       -8.54      7.77 o 
  -1   8  27        0.97        0.40      7.27 o 
   0   8  27        0.14        0.55      6.76 o 
   1   8  27        7.15        0.00      9.94 o 
  -1   9  27        4.97        6.52      8.50 o 
   0   9  27        1.14        4.00      8.18 o 
   1   9  27        5.18       11.36     13.49 o 
   0  10  27        1.47        4.97     12.78 o 
  -3   0  28        0.96        0.00     11.36 o 
  -2   0  28        6.31        1.42      9.23 o 
  -1   0  28       79.75      102.28     19.18 o 
   0   0  28       20.98       16.34     11.36 o 
   1   0  28      138.97      134.25     23.44 o 
   2   0  28        6.00        2.84      9.94 o 
  -3   1  28        3.82       -1.85      7.77 o 
  -2   1  28        1.63        2.84      6.52 o 
  -1   1  28       16.85       16.31      7.77 o 
   0   1  28        4.69       11.65      8.52 o 
   1   1  28        0.77        1.91      6.47 o 
   2   1  28        4.25        3.90      7.27 o 
  -3   2  28        1.46        1.10      8.18 o 
  -2   2  28        1.87        2.79      6.44 o 
  -1   2  28       22.59       17.40      7.99 o 
   0   2  28        0.41        3.60      6.47 o 
   1   2  28       26.58       15.63      8.53 o 
   2   2  28        0.01       -0.71      7.03 o 
  -3   3  28        2.79        0.00      8.04 o 
  -2   3  28        0.05       -1.99      5.15 o 
  -1   3  28        1.14        2.76      6.27 o 
   0   3  28        6.31        7.00      6.98 o 
   1   3  28        3.06        3.00      7.81 o 
   2   3  28        0.54        1.35      6.76 o 
  -2   4  28        1.05        0.34      5.43 o 
  -1   4  28       15.07       19.57      8.87 o 
   0   4  28       44.70       53.97     17.76 o 
   1   4  28        5.03        8.06      7.68 o 
   2   4  28        0.24        2.13      7.27 o 
  -2   5  28        0.38       -0.97      5.71 o 
  -1   5  28        6.12       14.38      8.50 o 
   0   5  28        2.83        4.26      9.23 o 
   1   5  28        0.32        3.17      6.47 o 
   2   5  28        0.05        2.84      7.53 o 
  -2   6  28        0.04        3.55      7.53 o 
  -1   6  28       24.20       15.15      8.87 o 
   0   6  28       35.07       41.90     17.05 o 
   1   6  28        0.87       -2.84      9.23 o 
   2   6  28       11.80       11.34     10.65 o 
  -2   7  28        2.06       -1.42      7.53 o 
  -1   7  28       38.58       43.42     14.20 o 
   0   7  28        1.32        8.52     10.65 o 
   1   7  28        1.12        5.69     11.36 o 
  -1   8  28        0.11        1.90      7.68 o 
   0   8  28        2.13       11.67      8.78 o 
   1   8  28        0.40       -1.42     10.65 o 
   0   9  28        0.15        3.51      8.50 o 
  -2   1  29        6.12        2.87      6.98 o 
  -1   1  29       26.55       34.80     14.91 o 
   0   1  29       27.56       27.18      9.50 o 
   1   1  29        3.77        8.43      7.48 o 
   2   1  29        0.01        2.13      7.48 o 
  -2   2  29        0.47        1.93      6.98 o 
  -1   2  29        3.41        2.84      6.52 o 
   0   2  29        0.73        0.71      6.52 o 
   1   2  29        6.89        4.92      7.27 o 
   2   2  29        0.17       -0.08      6.76 o 
  -2   3  29        0.22        1.40      5.81 o 
  -1   3  29        2.66        3.91      6.98 o 
   0   3  29        0.04       -0.16      6.76 o 
   1   3  29        0.00       -0.88      6.47 o 
   2   3  29        2.89        4.58      8.18 o 
  -2   4  29        0.97        1.93      6.12 o 
  -1   4  29        5.65       10.29      8.04 o 
   0   4  29        6.37        5.69     10.65 o 
   1   4  29        0.52        3.43      7.27 o 
   2   4  29        8.95        3.68      8.50 o 
  -2   5  29        0.30       -0.80      7.48 o 
  -1   5  29       17.61       19.31      9.38 o 
   0   5  29       12.92       12.07     11.36 o 
   1   5  29        0.82        2.13      7.53 o 
   2   5  29        0.00        1.78      8.04 o 
  -2   6  29       10.30       12.78      9.54 o 
  -1   6  29        0.31        2.13      7.03 o 
   0   6  29        0.97        5.69     11.36 o 
   1   6  29        5.21        4.97     12.07 o 
  -1   7  29       17.96        4.00      8.18 o 
   0   7  29        0.21        0.71     11.36 o 
   1   7  29        5.78        6.40     11.36 o 
  -1   8  29        2.68        8.52      8.53 o 
   0   8  29        0.86       -6.40     10.65 o 
  -2   0  30        3.91       11.36     11.36 o 
   0   0  30       49.33       58.95     17.76 o 
   1   0  30        3.63       -4.26      9.23 o 
   2   0  30       16.09        2.84     11.36 o 
  -2   1  30        0.10       -2.49      6.52 o 
  -1   1  30        8.19        4.97     10.65 o 
   0   1  30        1.62        4.07      7.48 o 
   1   1  30       12.96        9.94     11.72 o 
   2   1  30        5.39        3.21      7.77 o 
  -2   2  30        1.99        1.22      6.98 o 
  -1   2  30        0.83       -1.42      9.23 o 
   0   2  30       12.38        9.72      7.99 o 
   1   2  30        1.00        6.75      7.53 o 
   2   2  30        2.10       -2.94      7.27 o 
  -2   3  30        0.01       -1.42      9.94 o 
  -1   3  30       30.19       27.70     14.91 o 
   0   3  30        2.75        5.69     10.65 o 
   1   3  30        0.99        3.91      7.53 o 
   2   3  30        4.19       -0.65      8.28 o 
  -2   4  30        1.66       -2.73      7.68 o 
  -1   4  30       14.16        8.79      7.99 o 
   0   4  30        0.17        2.13      9.23 o 
   1   4  30        0.57        3.53      7.68 o 
  -2   5  30        7.27        8.60      8.87 o 
  -1   5  30        5.98        1.40      7.77 o 
   0   5  30        3.43        2.84     10.65 o 
   1   5  30        0.02       -4.08      6.98 o 
  -1   6  30        2.17       -1.66      7.48 o 
   0   6  30       10.60       12.07     12.78 o 
   1   6  30        1.21        1.42     12.07 o 
  -1   7  30        3.70        2.49      8.53 o 
   0   7  30        4.14        0.71     11.36 o 
  -2   1  31        0.56        0.71      7.53 o 
  -1   1  31       55.14       57.53     18.47 o 
   0   1  31       24.48       27.34     10.54 o 
   1   1  31        0.42        6.12      7.68 o 
  -2   2  31        1.68        4.97     10.65 o 
  -1   2  31        2.18        5.69     11.36 o 
   0   2  31       17.96       10.23      8.78 o 
   1   2  31        0.00        2.84      8.04 o 
  -2   3  31        0.15        6.40     12.07 o 
  -1   3  31        0.18       -1.42     10.65 o 
   0   3  31        4.35        2.13     11.36 o 
   1   3  31        0.23        1.23      7.77 o 
  -1   4  31        4.27        7.11     12.78 o 
   0   4  31       29.44       17.05     12.78 o 
   1   4  31        0.67       13.30      8.99 o 
  -1   5  31        7.21        9.23      9.04 o 
   0   5  31       14.67       27.70     15.63 o 
   1   5  31        3.47        6.40     12.78 o 
   0   6  31        6.24        9.23     13.49 o 
   0   0  32        6.19        4.97     11.36 o 
   1   0  32        3.26       15.63     13.49 o 
   0   1  32        1.29        1.07      7.53 o 
   1   1  32        0.00       -2.91      7.27 o 
  -1   2  32       44.04       39.77     17.76 o 
   0   2  32        4.09       -2.84     10.65 o 
   1   2  32        1.52        0.62      7.99 o 
  -1   3  32       32.64       41.19     18.47 o 
   0   3  32        9.49       16.34     14.20 o 
   1   3  32        0.27        2.49      8.04 o 
  -1   4  32       24.66       29.12     16.34 o 
   0   4  32        1.16       -4.26     10.65 o 
   0   1  33       25.42       25.19     11.22 o 
   0   2  33        0.24        6.40     12.78 o 
                                                 
